# Supplementary material for: Benzyl N′-(1H-indol-3-ylmethyl­idene)­hydrazinecarbodithio­ate
Source: Acta Crystallogr Sect E Struct Rep Online. 2008 Oct 11;64(Pt 11):o2107. doi: 10.1107/S160053680803198X (PMC2959648; doi:10.1107/S160053680803198X)
Supplement: Supplementary file 1 [file e-64-o2107-sup1.cif]

##############################################################################
###                                                                        ###
###        Electronic paper (Acta Crystallographica Section E)             ###
###                                                                        ###
##############################################################################
#                                                                            #
# This CIF contains the data in a paper accepted for publication in Acta     #
# Crystallographica Section E. It conforms to the requirements of Notes      #
# for Authors for Section E, and has been peer reviewed under the auspices   #
# of the IUCr Commission on Journals.                                        #
#                                                                            #
# Full details of the Crystallographic Information File format               #
# are given in the paper "The Crystallographic Information File (CIF):       #
# a New Standard Archive File for Crystallography" by S. R. Hall, F. H.      #
# Allen and I. D. Brown [Acta Cryst. (1991), A47, 655-685].                  #
#                                                                            #
# The current version of the core CIF dictionary is obtainable from          #
# ftp://ftp.iucr.org/pub/cif_core.dic. The current version number is 2.4.    #
#                                                                            #
# Software is freely available for graphical display of the structure(s) in  #
# this CIF.  For information consult the CIF home page http://www.iucr.org/  #
# cif/home.html                                                              #
#                                                                            #
# This file may be used for bona fide research purposes within the           #
# scientific community so long as proper attribution is given to the journal # 
# article from which it was obtained.                                        #
#                                                                            #
##############################################################################
                                             
data_global
_audit_creation_method     SHELXL-97
_journal_date_recd_electronic     2008-09-22
_journal_date_accepted     2008-10-05
_journal_name_full     'Acta Crystallographica, Section E'
_journal_year     2008
_journal_volume     64
_journal_issue     11
_journal_page_first     o2107
_journal_page_last     o2107
_journal_paper_category     QO
_journal_coeditor_code     TK2309
_publ_contact_author_name     'Dr Seik Weng Ng'
_publ_contact_author_address
;
Department of Chemistry
University of Malaya
50603 Kuala Lumpur
Malaysia
;
_publ_contact_author_email     seikweng@um.edu.my
_publ_contact_author_fax     '03 7967 4193'
_publ_contact_author_phone     '03 7967 6778'
_publ_section_title
;
Benzyl <i>N</i>'-(1<i>H</i>-indol-3-ylmethylidene)hydrazinecarbodithioate
;
loop_
    _publ_author_name
    _publ_author_address
    'Khaledi, Hamid'
;
Department of Chemistry
University of Malaya
50603 Kuala Lumpur
Malaysia
;
    'Mohd Ali, Hapipah'
;
Department of Chemistry
University of Malaya
50603 Kuala Lumpur
Malaysia
;
    'Ng, Seik Weng'
;
Department of Chemistry
University of Malaya
50603 Kuala Lumpur
Malaysia
;
data_I
_audit_creation_method     SHELXL97
_chemical_name_systematic
;
Benzyl <i>N</i>'-(1<i>H</i>-indol-3-ylmethylidene)hydrazinecarbodithioate
;
_chemical_name_common     ?
_chemical_formula_moiety     'C17 H15 N3 S2'
_chemical_formula_sum     'C17 H15 N3 S2'
_chemical_formula_iupac     'C17 H15 N3 S2'
_chemical_formula_weight     325.44
_chemical_melting_point     ?
_symmetry_cell_setting     monoclinic
_symmetry_space_group_name_H-M     'P 21/c'
_symmetry_space_group_name_Hall     '-P 2ybc'
loop_
    _symmetry_equiv_pos_as_xyz
    'x, y, z'
    '-x, y+1/2, -z+1/2'
    '-x, -y, -z'
    'x, -y-1/2, z-1/2'
_cell_length_a     15.4936(7)
_cell_length_b     9.8114(4)
_cell_length_c     10.2531(4)
_cell_angle_alpha     90
_cell_angle_beta     98.432(3)
_cell_angle_gamma     90
_cell_volume     1541.80(10)
_cell_formula_units_Z     4
_cell_measurement_reflns_used     1305
_cell_measurement_theta_min     2.5
_cell_measurement_theta_max     23.2
_cell_measurement_temperature     100(2)
_exptl_crystal_description     prism
_exptl_crystal_colour     'light yellow'
_exptl_crystal_size_max     0.25
_exptl_crystal_size_mid     0.10
_exptl_crystal_size_min     0.03
_exptl_crystal_density_diffrn     1.402
_exptl_crystal_density_meas     ?
_exptl_crystal_density_method     'not measured'
_exptl_crystal_F_000     680
_exptl_absorpt_coefficient_mu     0.344
_exptl_absorpt_correction_type     multi-scan
_exptl_absorpt_process_details     '(SADABS; Sheldrick, 1996)'
_exptl_absorpt_correction_T_min     0.9188
_exptl_absorpt_correction_T_max     0.9897
_diffrn_ambient_temperature     100(2)
_diffrn_radiation_type     MoK\a
_diffrn_radiation_wavelength     0.71073
_diffrn_radiation_source     'fine-focus sealed tube'
_diffrn_radiation_monochromator     graphite
_diffrn_measurement_device_type     'Bruker SMART APEX'
_diffrn_measurement_method     \w
_diffrn_detector_area_resol_mean     ?
_diffrn_reflns_number     8531
_diffrn_reflns_av_R_equivalents     0.058
_diffrn_reflns_av_sigmaI/netI     0.075
_diffrn_reflns_theta_min     1.3
_diffrn_reflns_theta_max     27.
_diffrn_reflns_theta_full     27.49
_diffrn_measured_fraction_theta_max     0.955
_diffrn_measured_fraction_theta_full     0.955
_diffrn_reflns_limit_h_min     -20
_diffrn_reflns_limit_h_max     20
_diffrn_reflns_limit_k_min     -12
_diffrn_reflns_limit_k_max     12
_diffrn_reflns_limit_l_min     -13
_diffrn_reflns_limit_l_max     8
_diffrn_standards_number     0
_diffrn_standards_interval_count     0
_diffrn_standards_interval_time     0
_diffrn_standards_decay_%     0
_reflns_number_total     3383
_reflns_number_gt     2323
_reflns_threshold_expression     I>2\s(I)
_refine_ls_structure_factor_coef     Fsqd
_refine_ls_matrix_type     full
_refine_ls_R_factor_all     0.082
_refine_ls_R_factor_gt     0.049
_refine_ls_wR_factor_gt     0.099
_refine_ls_wR_factor_ref     0.118
_refine_ls_goodness_of_fit_ref     1.01
_refine_ls_restrained_S_all     1.01
_refine_ls_number_reflns     3383
_refine_ls_number_parameters     199
_refine_ls_number_restraints     0
_refine_ls_hydrogen_treatment     constr
_refine_ls_weighting_scheme     calc
_refine_ls_weighting_details
       'calc w = 1/[\s^2^(Fo^2^)+(0.0391P)^2^+1.1115P] where P=(Fo^2^+2Fc^2^)/3'
_atom_sites_solution_hydrogens     geom
_atom_sites_solution_primary     direct
_atom_sites_solution_secondary     difmap
_refine_ls_shift/su_max     0.001
_refine_ls_shift/su_mean     0.001
_refine_diff_density_max     0.483
_refine_diff_density_min     -0.326
_refine_ls_extinction_method     none
_refine_ls_extinction_coef     ?
loop_
    _atom_type_symbol
    _atom_type_description
    _atom_type_scat_dispersion_real
    _atom_type_scat_dispersion_imag
    _atom_type_scat_source
    'C' 'C' 0.0033 0.0016
                         'International Tables Vol C Tables 4.2.6.8 and 6.1.1.4'
    'H' 'H' 0.0000 0.0000
                         'International Tables Vol C Tables 4.2.6.8 and 6.1.1.4'
    'N' 'N' 0.0061 0.0033
                         'International Tables Vol C Tables 4.2.6.8 and 6.1.1.4'
    'S' 'S' 0.1246 0.1234
                         'International Tables Vol C Tables 4.2.6.8 and 6.1.1.4'
_computing_data_collection     'APEX2 (Bruker, 2007)'
_computing_cell_refinement     'APEX2 (Bruker, 2007)'
_computing_data_reduction     'SAINT (Bruker, 2007)'
_computing_structure_solution     'SHELXS97 (Sheldrick, 2008)'
_computing_structure_refinement     'SHELXL97 (Sheldrick, 2008)'
_computing_molecular_graphics     'X-SEED (Barbour, 2001)'
_computing_publication_material     'publCIF (Westrip, 2008)'
loop_
    _atom_site_type_symbol
    _atom_site_label
    _atom_site_fract_x
    _atom_site_fract_y
    _atom_site_fract_z
    _atom_site_U_iso_or_equiv
    _atom_site_adp_type
    _atom_site_calc_flag
    _atom_site_refinement_flags
    _atom_site_occupancy
    _atom_site_disorder_assembly
    _atom_site_disorder_group
    S S1 0.75015(5) 0.74458(7) 0.47255(7) 0.02090(18) Uani d . 1 . .
    S S2 0.87340(5) 0.53986(7) 0.36891(7) 0.02198(19) Uani d . 1 . .
    N N1 0.70350(15) 0.5227(2) 0.3457(2) 0.0217(5) Uani d . 1 . .
    H H1 0.7086 0.4440 0.3063 0.026 Uiso calc R 1 . .
    N N2 0.62145(15) 0.5704(2) 0.3596(2) 0.0212(5) Uani d . 1 . .
    N N3 0.32371(16) 0.5105(2) 0.2983(2) 0.0253(6) Uani d . 1 . .
    H H3 0.2706 0.4795 0.2732 0.030 Uiso calc R 1 . .
    C C1 0.87962(17) 0.9360(3) 0.4432(3) 0.0188(6) Uani d . 1 . .
    C C2 0.89308(18) 0.9185(3) 0.3115(3) 0.0216(6) Uani d . 1 . .
    H H2 0.8855 0.8312 0.2714 0.026 Uiso calc R 1 . .
    C C3 0.91737(18) 1.0283(3) 0.2403(3) 0.0242(7) Uani d . 1 . .
    H H3a 0.9272 1.0156 0.1518 0.029 Uiso calc R 1 . .
    C C4 0.92738(18) 1.1564(3) 0.2970(3) 0.0259(7) Uani d . 1 . .
    H H4 0.9436 1.2316 0.2475 0.031 Uiso calc R 1 . .
    C C5 0.91353(19) 1.1742(3) 0.4261(3) 0.0245(7) Uani d . 1 . .
    H H5 0.9202 1.2619 0.4654 0.029 Uiso calc R 1 . .
    C C6 0.89010(18) 1.0647(3) 0.4983(3) 0.0212(6) Uani d . 1 . .
    H H6 0.8811 1.0780 0.5871 0.025 Uiso calc R 1 . .
    C C7 0.85739(18) 0.8174(3) 0.5249(3) 0.0210(6) Uani d . 1 . .
    H H7A 0.8609 0.8475 0.6176 0.025 Uiso calc R 1 . .
    H H7B 0.9018 0.7453 0.5220 0.025 Uiso calc R 1 . .
    C C8 0.77530(18) 0.5938(3) 0.3909(3) 0.0191(6) Uani d . 1 . .
    C C9 0.55868(18) 0.4859(3) 0.3251(3) 0.0209(6) Uani d . 1 . .
    H H9 0.5717 0.3976 0.2953 0.025 Uiso calc R 1 . .
    C C10 0.46972(19) 0.5221(3) 0.3305(3) 0.0204(6) Uani d . 1 . .
    C C11 0.39833(19) 0.4445(3) 0.2826(3) 0.0230(6) Uani d . 1 . .
    H H11 0.4009 0.3569 0.2438 0.028 Uiso calc R 1 . .
    C C12 0.43633(18) 0.6451(3) 0.3827(3) 0.0197(6) Uani d . 1 . .
    C C13 0.47407(19) 0.7591(3) 0.4513(3) 0.0217(6) Uani d . 1 . .
    H H13 0.5357 0.7694 0.4680 0.026 Uiso calc R 1 . .
    C C14 0.42007(19) 0.8557(3) 0.4939(3) 0.0255(7) Uani d . 1 . .
    H H14 0.4452 0.9328 0.5412 0.031 Uiso calc R 1 . .
    C C15 0.3294(2) 0.8434(3) 0.4694(3) 0.0285(7) Uani d . 1 . .
    H H15 0.2941 0.9122 0.4997 0.034 Uiso calc R 1 . .
    C C16 0.2901(2) 0.7323(3) 0.4016(3) 0.0284(7) Uani d . 1 . .
    H H16 0.2284 0.7238 0.3842 0.034 Uiso calc R 1 . .
    C C17 0.34423(19) 0.6341(3) 0.3602(3) 0.0222(6) Uani d . 1 . .
loop_
    _atom_site_aniso_label
    _atom_site_aniso_U_11
    _atom_site_aniso_U_22
    _atom_site_aniso_U_33
    _atom_site_aniso_U_12
    _atom_site_aniso_U_13
    _atom_site_aniso_U_23
    S1 0.0225(4) 0.0184(3) 0.0229(4) -0.0009(3) 0.0070(3) -0.0025(3)
    S2 0.0234(4) 0.0212(4) 0.0226(4) 0.0034(3) 0.0075(3) 0.0014(3)
    N1 0.0231(13) 0.0194(12) 0.0234(14) -0.0005(10) 0.0060(11) -0.0047(10)
    N2 0.0197(12) 0.0236(13) 0.0211(14) -0.0023(10) 0.0062(10) 0.0016(11)
    N3 0.0220(13) 0.0285(14) 0.0249(14) -0.0048(11) 0.0022(11) 0.0006(11)
    C1 0.0166(14) 0.0203(14) 0.0195(16) -0.0007(11) 0.0027(12) 0.0006(12)
    C2 0.0223(15) 0.0239(15) 0.0181(16) -0.0013(12) 0.0012(12) -0.0037(12)
    C3 0.0235(15) 0.0337(17) 0.0158(15) 0.0008(13) 0.0038(12) 0.0034(13)
    C4 0.0236(15) 0.0250(15) 0.0295(19) -0.0006(13) 0.0045(13) 0.0106(14)
    C5 0.0262(16) 0.0198(15) 0.0277(18) 0.0005(12) 0.0041(13) -0.0016(13)
    C6 0.0228(15) 0.0218(15) 0.0196(16) 0.0036(12) 0.0050(12) -0.0002(12)
    C7 0.0227(15) 0.0209(15) 0.0196(16) -0.0006(12) 0.0032(12) -0.0010(12)
    C8 0.0265(15) 0.0170(14) 0.0149(15) 0.0008(11) 0.0064(12) 0.0024(11)
    C9 0.0277(16) 0.0217(15) 0.0142(15) -0.0022(12) 0.0058(12) -0.0003(12)
    C10 0.0268(15) 0.0201(14) 0.0140(15) -0.0048(12) 0.0020(12) 0.0024(12)
    C11 0.0297(16) 0.0217(15) 0.0180(16) -0.0046(13) 0.0054(13) 0.0009(13)
    C12 0.0233(15) 0.0220(15) 0.0143(15) -0.0039(12) 0.0044(12) 0.0040(12)
    C13 0.0227(15) 0.0248(15) 0.0177(16) -0.0043(12) 0.0037(12) 0.0041(13)
    C14 0.0315(17) 0.0253(16) 0.0205(17) -0.0039(13) 0.0063(13) -0.0028(13)
    C15 0.0291(17) 0.0296(17) 0.0277(18) 0.0022(14) 0.0077(14) -0.0038(14)
    C16 0.0231(16) 0.0340(18) 0.0281(18) -0.0034(13) 0.0040(13) 0.0005(15)
    C17 0.0272(16) 0.0228(15) 0.0163(15) -0.0057(12) 0.0025(12) 0.0034(12)
loop_
    _geom_bond_atom_site_label_1
    _geom_bond_atom_site_label_2
    _geom_bond_site_symmetry_2
    _geom_bond_distance
    _geom_bond_publ_flag
    S1 C8 . 1.771(3) ?
    S1 C7 . 1.816(3) ?
    S2 C8 . 1.656(3) ?
    N1 C8 . 1.337(4) ?
    N1 N2 . 1.382(3) ?
    N1 H1 . 0.8800 ?
    N2 C9 . 1.287(3) ?
    N3 C11 . 1.355(4) ?
    N3 C17 . 1.384(4) ?
    N3 H3 . 0.8800 ?
    C1 C6 . 1.383(4) ?
    C1 C2 . 1.407(4) ?
    C1 C7 . 1.503(4) ?
    C2 C3 . 1.384(4) ?
    C2 H2 . 0.9500 ?
    C3 C4 . 1.384(4) ?
    C3 H3a . 0.9500 ?
    C4 C5 . 1.384(4) ?
    C4 H4 . 0.9500 ?
    C5 C6 . 1.383(4) ?
    C5 H5 . 0.9500 ?
    C6 H6 . 0.9500 ?
    C7 H7A . 0.9900 ?
    C7 H7B . 0.9900 ?
    C9 C10 . 1.432(4) ?
    C9 H9 . 0.9500 ?
    C10 C11 . 1.373(4) ?
    C10 C12 . 1.446(4) ?
    C11 H11 . 0.9500 ?
    C12 C13 . 1.402(4) ?
    C12 C17 . 1.416(4) ?
    C13 C14 . 1.377(4) ?
    C13 H13 . 0.9500 ?
    C14 C15 . 1.395(4) ?
    C14 H14 . 0.9500 ?
    C15 C16 . 1.385(4) ?
    C15 H15 . 0.9500 ?
    C16 C17 . 1.384(4) ?
    C16 H16 . 0.9500 ?
loop_
    _geom_angle_atom_site_label_1
    _geom_angle_atom_site_label_2
    _geom_angle_atom_site_label_3
    _geom_angle_site_symmetry_1
    _geom_angle_site_symmetry_3
    _geom_angle
    _geom_angle_publ_flag
    C8 S1 C7 . . 102.30(13) ?
    C8 N1 N2 . . 121.2(2) ?
    C8 N1 H1 . . 119.4 ?
    N2 N1 H1 . . 119.4 ?
    C9 N2 N1 . . 115.0(2) ?
    C11 N3 C17 . . 109.3(2) ?
    C11 N3 H3 . . 125.4 ?
    C17 N3 H3 . . 125.4 ?
    C6 C1 C2 . . 118.6(3) ?
    C6 C1 C7 . . 120.1(3) ?
    C2 C1 C7 . . 121.2(3) ?
    C3 C2 C1 . . 120.1(3) ?
    C3 C2 H2 . . 119.9 ?
    C1 C2 H2 . . 119.9 ?
    C4 C3 C2 . . 120.5(3) ?
    C4 C3 H3a . . 119.8 ?
    C2 C3 H3a . . 119.8 ?
    C3 C4 C5 . . 119.5(3) ?
    C3 C4 H4 . . 120.2 ?
    C5 C4 H4 . . 120.2 ?
    C4 C5 C6 . . 120.3(3) ?
    C4 C5 H5 . . 119.9 ?
    C6 C5 H5 . . 119.9 ?
    C5 C6 C1 . . 121.0(3) ?
    C5 C6 H6 . . 119.5 ?
    C1 C6 H6 . . 119.5 ?
    C1 C7 S1 . . 114.5(2) ?
    C1 C7 H7A . . 108.6 ?
    S1 C7 H7A . . 108.6 ?
    C1 C7 H7B . . 108.6 ?
    S1 C7 H7B . . 108.6 ?
    H7A C7 H7B . . 107.6 ?
    N1 C8 S2 . . 121.3(2) ?
    N1 C8 S1 . . 111.7(2) ?
    S2 C8 S1 . . 126.97(17) ?
    N2 C9 C10 . . 121.5(3) ?
    N2 C9 H9 . . 119.3 ?
    C10 C9 H9 . . 119.3 ?
    C11 C10 C9 . . 125.3(3) ?
    C11 C10 C12 . . 106.4(3) ?
    C9 C10 C12 . . 128.3(3) ?
    N3 C11 C10 . . 110.4(3) ?
    N3 C11 H11 . . 124.8 ?
    C10 C11 H11 . . 124.8 ?
    C13 C12 C17 . . 118.6(3) ?
    C13 C12 C10 . . 134.9(3) ?
    C17 C12 C10 . . 106.4(2) ?
    C14 C13 C12 . . 118.7(3) ?
    C14 C13 H13 . . 120.7 ?
    C12 C13 H13 . . 120.7 ?
    C13 C14 C15 . . 121.7(3) ?
    C13 C14 H14 . . 119.2 ?
    C15 C14 H14 . . 119.2 ?
    C16 C15 C14 . . 121.0(3) ?
    C16 C15 H15 . . 119.5 ?
    C14 C15 H15 . . 119.5 ?
    C17 C16 C15 . . 117.4(3) ?
    C17 C16 H16 . . 121.3 ?
    C15 C16 H16 . . 121.3 ?
    C16 C17 N3 . . 129.9(3) ?
    C16 C17 C12 . . 122.6(3) ?
    N3 C17 C12 . . 107.4(2) ?
loop_
    _geom_torsion_atom_site_label_1
    _geom_torsion_atom_site_label_2
    _geom_torsion_atom_site_label_3
    _geom_torsion_atom_site_label_4
    _geom_torsion_site_symmetry_1
    _geom_torsion_site_symmetry_2
    _geom_torsion_site_symmetry_3
    _geom_torsion_site_symmetry_4
    _geom_torsion
    _geom_torsion_publ_flag
    C8 N1 N2 C9 . . . . -172.7(3) ?
    C6 C1 C2 C3 . . . . 0.8(4) ?
    C7 C1 C2 C3 . . . . -177.1(3) ?
    C1 C2 C3 C4 . . . . -1.0(4) ?
    C2 C3 C4 C5 . . . . 0.5(4) ?
    C3 C4 C5 C6 . . . . 0.2(4) ?
    C4 C5 C6 C1 . . . . -0.3(4) ?
    C2 C1 C6 C5 . . . . -0.2(4) ?
    C7 C1 C6 C5 . . . . 177.7(3) ?
    C6 C1 C7 S1 . . . . 113.9(3) ?
    C2 C1 C7 S1 . . . . -68.2(3) ?
    C8 S1 C7 C1 . . . . 103.7(2) ?
    N2 N1 C8 S2 . . . . -177.5(2) ?
    N2 N1 C8 S1 . . . . 2.6(3) ?
    C7 S1 C8 N1 . . . . 179.0(2) ?
    C7 S1 C8 S2 . . . . -0.9(2) ?
    N1 N2 C9 C10 . . . . -178.3(2) ?
    N2 C9 C10 C11 . . . . 172.6(3) ?
    N2 C9 C10 C12 . . . . -5.8(5) ?
    C17 N3 C11 C10 . . . . -1.1(3) ?
    C9 C10 C11 N3 . . . . -177.4(3) ?
    C12 C10 C11 N3 . . . . 1.3(3) ?
    C11 C10 C12 C13 . . . . 175.2(3) ?
    C9 C10 C12 C13 . . . . -6.2(5) ?
    C11 C10 C12 C17 . . . . -1.0(3) ?
    C9 C10 C12 C17 . . . . 177.7(3) ?
    C17 C12 C13 C14 . . . . 0.0(4) ?
    C10 C12 C13 C14 . . . . -175.8(3) ?
    C12 C13 C14 C15 . . . . -0.6(4) ?
    C13 C14 C15 C16 . . . . 0.4(5) ?
    C14 C15 C16 C17 . . . . 0.4(5) ?
    C15 C16 C17 N3 . . . . 175.7(3) ?
    C15 C16 C17 C12 . . . . -1.1(4) ?
    C11 N3 C17 C16 . . . . -176.7(3) ?
    C11 N3 C17 C12 . . . . 0.4(3) ?
    C13 C12 C17 C16 . . . . 0.9(4) ?
    C10 C12 C17 C16 . . . . 177.8(3) ?
    C13 C12 C17 N3 . . . . -176.6(2) ?
    C10 C12 C17 N3 . . . . 0.3(3) ?
