# Supplementary material for: Benzyl N′-(1H-indol-3-ylmethyl­idene)­hydrazinecarbodithio­ate
Source: Acta Crystallogr Sect E Struct Rep Online. 2008 Oct 11;64(Pt 11):o2107. doi: 10.1107/S160053680803198X (PMC2959648; doi:10.1107/S160053680803198X)
Supplement: Supplementary file 2 [file e-64-o2107-Isup2.hkl]

# 
# h,k,l, Fc-squared, Fo-squared, sigma(Fo-squared) and status flag 
# 
data_I
_shelx_title '  P21/c' 
_shelx_refln_list_code          4 
_shelx_F_calc_maximum      190.19 
_exptl_crystal_F_000       680.00 
_reflns_d_resolution_high  0.7698 
 
loop_ 
 _symmetry_equiv_pos_as_xyz 
 'x, y, z' 
 '-x, y+1/2, -z+1/2' 
 '-x, -y, -z' 
 'x, -y-1/2, z-1/2' 
 
_cell_length_a    15.4936 
_cell_length_b     9.8114 
_cell_length_c    10.2531 
_cell_angle_alpha  90.000 
_cell_angle_beta   98.432 
_cell_angle_gamma  90.000 
 
_shelx_F_squared_multiplier     1.000 
 
loop_ 
 _refln_index_h 
 _refln_index_k 
 _refln_index_l 
 _refln_F_squared_calc 
 _refln_F_squared_meas 
 _refln_F_squared_sigma 
 _refln_observed_status 
   1   0   0      246.18       -0.84      0.56 o 
   2   0   0      496.36      418.05     11.96 o 
   3   0   0     1199.22     1219.47     26.97 o 
   4   0   0    11077.88    10575.68    168.21 o 
   5   0   0    20936.86    20065.45    310.83 o 
   6   0   0     9485.47     8892.74    148.89 o 
   7   0   0     1493.50     1507.54     40.56 o 
   8   0   0     2132.76     1862.94     74.36 o 
   9   0   0     3992.35     4180.94    130.52 o 
  10   0   0       99.60      140.08     28.21 o 
  11   0   0      429.62      365.48     40.77 o 
  12   0   0       24.75       10.66     23.93 o 
  13   0   0        3.35        8.84     25.41 o 
  14   0   0      258.64      325.19     35.06 o 
  15   0   0      230.79      162.90     39.23 o 
  16   0   0      766.12      863.42     54.26 o 
  17   0   0      117.87      121.81     31.30 o 
  18   0   0      154.75      148.57     34.42 o 
  19   0   0      234.93      263.69     42.89 o 
   1   1   0      687.33      670.76     10.94 o 
   2   1   0     5019.49     4646.22     63.60 o 
   3   1   0     7716.39     7416.68     99.29 o 
   4   1   0     2059.67     1906.75     34.01 o 
   5   1   0      307.54      357.10     15.07 o 
   6   1   0      174.25      228.65     15.52 o 
   7   1   0     6915.92     6891.22    101.49 o 
   8   1   0      768.40      864.48     26.71 o 
   9   1   0     4539.29     4363.31     74.65 o 
  10   1   0      368.88      319.24     20.71 o 
  11   1   0        3.15       -9.05      9.27 o 
  12   1   0       95.89       84.51     16.57 o 
  13   1   0      105.79      103.82     40.22 o 
  14   1   0        0.31      -18.40     17.79 o 
  15   1   0     1314.35     1403.74     51.83 o 
  16   1   0        4.39       11.45     15.39 o 
  17   1   0      199.48      205.21     25.10 o 
  18   1   0        1.15       -0.36     18.63 o 
  19   1   0      187.52      202.64     27.71 o 
   0   2   0     6139.20     6188.17    146.07 o 
   1   2   0       62.15       75.33      6.98 o 
   2   2   0     2122.18     2076.98     43.09 o 
   3   2   0      124.92      167.80     10.39 o 
   4   2   0    14746.05    14289.10    186.65 o 
   5   2   0     1378.10     1329.33     27.58 o 
   6   2   0      653.15      637.59     18.93 o 
   7   2   0      904.06      869.60     23.33 o 
   8   2   0        4.12        7.31      7.58 o 
   9   2   0     1346.92     1300.29     31.59 o 
  10   2   0     1932.05     1891.92     41.07 o 
  11   2   0      288.33      276.50     18.43 o 
  12   2   0     3171.70     3060.40     58.24 o 
  13   2   0       71.69       83.11     15.15 o 
  14   2   0       20.78       24.61     23.76 o 
  15   2   0       50.86       45.86     19.07 o 
  16   2   0       48.28       42.05     20.05 o 
  17   2   0       38.18       46.43     19.28 o 
  18   2   0      488.39      489.22     40.93 o 
  19   2   0       53.22       66.16     28.15 o 
   1   3   0      202.33      232.26     16.70 o 
   2   3   0      656.93      696.12     20.05 o 
   3   3   0     2355.86     2224.02     40.62 o 
   4   3   0        0.63       -9.62      7.12 o 
   5   3   0     3428.44     3347.31     92.43 o 
   6   3   0      128.23      114.09     11.73 o 
   7   3   0      112.92      129.50     11.69 o 
   8   3   0      120.17      160.88     16.64 o 
   9   3   0       39.20       42.10     10.81 o 
  10   3   0       30.48        1.28      9.75 o 
  11   3   0     5522.17     5347.17     83.77 o 
  12   3   0      309.11      374.57     47.91 o 
  13   3   0     1288.96     1321.20     39.01 o 
  14   3   0       88.00       78.88     23.07 o 
  15   3   0       50.30       36.48     19.41 o 
  16   3   0       62.46      115.74     46.00 o 
  17   3   0      135.58      191.65     37.90 o 
  18   3   0      172.53      163.47     89.08 o 
  19   3   0      508.72      499.10     55.75 o 
   0   4   0     6183.70     6207.71    113.20 o 
   1   4   0       38.19       63.62      9.12 o 
   2   4   0     1502.40     1371.95     36.32 o 
   3   4   0      262.01      289.36     15.13 o 
   4   4   0     3684.25     3743.21     63.52 o 
   5   4   0     3307.75     3482.06     68.40 o 
   6   4   0      144.50      128.82     13.34 o 
   7   4   0      669.34      678.86     25.83 o 
   8   4   0     1062.10      903.54     33.86 o 
   9   4   0       71.96       59.29     12.13 o 
  10   4   0      240.29      229.41     17.97 o 
  11   4   0        1.81       -1.24     11.41 o 
  12   4   0       59.98       45.31     17.36 o 
  13   4   0      150.25      143.59     18.44 o 
  14   4   0      665.67      616.74     69.22 o 
  15   4   0      114.00       70.96     27.09 o 
  16   4   0      420.07      390.43     45.80 o 
  17   4   0       56.96       27.81     27.52 o 
  18   4   0      497.50      539.62     55.93 o 
   1   5   0     8142.33     8451.90    151.15 o 
   2   5   0        0.65       24.72      8.76 o 
   3   5   0      348.09      406.13     18.98 o 
   4   5   0       64.08       54.13     15.30 o 
   5   5   0       12.18       16.56     12.48 o 
   6   5   0        8.09       -6.32      8.74 o 
   7   5   0     4350.62     4274.42    134.63 o 
   8   5   0       27.82       24.39     10.66 o 
   9   5   0      572.66      606.57     25.68 o 
  10   5   0     1323.75     1300.02     37.01 o 
  11   5   0      471.07      539.34     26.68 o 
  12   5   0       19.32       17.93     17.72 o 
  13   5   0       15.53       13.34     22.04 o 
  14   5   0      273.64      280.05     39.58 o 
  15   5   0      835.36      875.27    168.52 o 
  16   5   0       16.07       26.25     27.82 o 
  17   5   0      581.16      631.80    144.38 o 
  18   5   0      192.72      166.99     41.91 o 
   0   6   0      142.57      100.74     28.63 o 
   1   6   0       63.62      106.14     11.82 o 
   2   6   0     1455.67     1490.79     38.61 o 
   3   6   0      252.74      244.31     17.48 o 
   4   6   0     1052.69      997.14     31.64 o 
   5   6   0      207.93      188.62     28.91 o 
   6   6   0     1336.90     1311.35     50.44 o 
   7   6   0       88.24       84.90     19.85 o 
   8   6   0     4674.23     4561.90     75.11 o 
   9   6   0       43.45       46.29     16.92 o 
  10   6   0        0.13       13.29     14.87 o 
  11   6   0       12.66       14.32     16.31 o 
  12   6   0       72.49       58.11     19.11 o 
  13   6   0       58.74       78.79     21.45 o 
  14   6   0     1045.02     1040.47    207.28 o 
  15   6   0      110.33       83.53     31.78 o 
  16   6   0       90.08       56.89     30.55 o 
  17   6   0      328.11      316.77     48.10 o 
   1   7   0       76.64       88.25     12.64 o 
   2   7   0      140.83      152.08     14.57 o 
   3   7   0      766.81      738.84     40.16 o 
   4   7   0       52.94       31.14     12.07 o 
   5   7   0     3721.46     3456.21     90.68 o 
   6   7   0     1020.79      957.17     57.81 o 
   7   7   0      119.40      106.92     22.57 o 
   8   7   0     1126.77     1136.60     61.05 o 
   9   7   0       92.94      115.74     20.65 o 
  10   7   0      245.75      290.58     30.21 o 
  11   7   0     1855.85     1866.63     59.94 o 
  12   7   0       58.04       43.93     18.96 o 
  13   7   0     1484.43     1573.96     58.24 o 
  14   7   0      550.13      493.25     50.46 o 
  15   7   0       64.69       47.59     65.30 o 
  16   7   0       21.57       41.11     33.11 o 
   0   8   0      185.31      232.81     33.48 o 
   1   8   0     1568.91     1584.53     46.70 o 
   2   8   0      546.86      532.68     25.12 o 
   3   8   0      339.60      354.74     21.78 o 
   4   8   0     4199.06     4082.00     71.49 o 
   5   8   0       19.92       21.30     17.01 o 
   6   8   0       41.45       59.17     21.17 o 
   7   8   0       29.54       70.07     32.82 o 
   8   8   0      315.58      293.56     33.38 o 
   9   8   0        1.15       12.87     16.28 o 
  10   8   0      942.80      896.61     44.21 o 
  11   8   0       50.67       20.95     18.75 o 
  12   8   0      874.21      890.42     47.04 o 
  13   8   0       14.46       -3.32     24.70 o 
  14   8   0       27.98       43.03     30.25 o 
  15   8   0        8.30        4.05     35.51 o 
   1   9   0       43.42       54.49     13.86 o 
   2   9   0      629.04      636.95     36.02 o 
   3   9   0     1342.26     1269.09     48.12 o 
   4   9   0      102.20       76.72     18.57 o 
   5   9   0        1.18      -18.53     14.04 o 
   6   9   0       60.33       67.86     19.50 o 
   7   9   0      976.95      932.65     51.72 o 
   8   9   0      357.64      400.62     32.95 o 
   9   9   0      403.83      474.60     35.71 o 
  10   9   0       36.02        1.75     18.13 o 
  11   9   0        1.37       -3.33     19.41 o 
  12   9   0        0.41      -11.70     19.08 o 
  13   9   0       13.80      -16.67     26.51 o 
  14   9   0       31.33       -5.26     28.74 o 
   0  10   0     2675.79     2497.97    123.02 o 
   1  10   0        9.07       56.89     17.93 o 
   2  10   0       32.86       46.73     18.42 o 
   3  10   0       39.09       27.60     24.13 o 
   4  10   0       86.50      102.19     21.61 o 
   5  10   0      148.42       97.64     26.96 o 
   6  10   0      568.32      506.52     35.99 o 
   7  10   0      121.25      125.20     24.79 o 
   8  10   0      652.06      632.93     35.50 o 
   9  10   0       23.26       -3.75     16.02 o 
  10  10   0      106.70       61.49     20.50 o 
  11  10   0       27.04        4.36     20.97 o 
  12  10   0       35.98       47.77     25.16 o 
   1  11   0       87.22       89.47     39.15 o 
   2  11   0       78.25       98.21     29.78 o 
   3  11   0      113.27      115.40     30.60 o 
   4  11   0       66.98       68.27     21.19 o 
   5  11   0      181.15      186.70     28.14 o 
   6  11   0       88.99      103.93     30.67 o 
   7  11   0      274.86      262.85     33.84 o 
   8  11   0        8.24       -8.10     17.80 o 
   9  11   0      308.19      286.85     34.89 o 
  10  11   0       26.01       42.97     21.95 o 
   0  12   0      280.31      340.30     62.80 o 
   1  12   0       24.92       48.81     34.02 o 
   2  12   0      135.26       99.17     50.32 o 
   3  12   0       25.87       12.44     26.17 o 
   4  12   0      550.63      692.23     89.74 o 
   5  12   0        0.33       15.00     25.63 o 
   6  12   0      261.61      241.80     40.96 o 
 -20   1   1      126.27      143.51     27.85 o 
 -19   1   1       36.77       59.91     22.35 o 
 -18   1   1       30.61       56.65     22.51 o 
 -17   1   1      181.62      237.47     29.37 o 
 -16   1   1        7.36       -6.82     17.08 o 
 -15   1   1       49.26       46.02     19.33 o 
 -14   1   1       88.60       47.20     28.90 o 
 -13   1   1      945.19      952.74     48.72 o 
 -12   1   1      451.59      404.08     33.45 o 
 -11   1   1      131.88      137.20     19.14 o 
 -10   1   1      121.31       95.60     12.80 o 
  -9   1   1      745.76      693.69     24.19 o 
  -8   1   1     1753.62     1805.37     38.58 o 
  -7   1   1       76.83      112.19     10.47 o 
  -6   1   1       54.84       54.12     10.51 o 
  -5   1   1       23.76       19.02      7.77 o 
  -4   1   1      419.21      395.68     13.73 o 
  -3   1   1     1297.38     1311.57     25.32 o 
  -2   1   1      236.27      210.10      8.79 o 
  -1   1   1     3210.37     3129.93     45.51 o 
   0   1   1     1610.52     1659.27     26.60 o 
   1   1   1     2714.21     2628.52     59.08 o 
   2   1   1      952.74      933.32     30.66 o 
   3   1   1     3512.65     3376.21     51.23 o 
   4   1   1     3759.74     3622.50     61.81 o 
   5   1   1     1467.74     1544.21     32.36 o 
   6   1   1      858.05      801.23     23.95 o 
   7   1   1      320.95      286.26     22.10 o 
   8   1   1      822.40      872.45     24.45 o 
   9   1   1      839.37      810.20     38.05 o 
  10   1   1     1093.90     1076.31     34.05 o 
  11   1   1      699.62      698.69     27.60 o 
  12   1   1      510.44      492.95     22.02 o 
  13   1   1     2283.81     2444.71     66.55 o 
  14   1   1       51.39       54.91     17.68 o 
  15   1   1      212.66      296.90     24.98 o 
  16   1   1      298.47      327.20     27.19 o 
  17   1   1      100.94      145.46     27.81 o 
  18   1   1       64.72       84.51     21.88 o 
  19   1   1      264.89      283.55     37.10 o 
 -19   2   1      207.89      276.20     45.06 o 
 -18   2   1       32.55       49.89     23.14 o 
 -17   2   1       18.83       19.12     19.89 o 
 -16   2   1       63.47       96.24     22.75 o 
 -15   2   1       36.74       24.53     20.47 o 
 -14   2   1      327.50      248.05     28.38 o 
 -13   2   1        2.62      -14.55     14.02 o 
 -12   2   1       11.95        1.47     10.44 o 
 -11   2   1       50.87       36.31     12.37 o 
 -10   2   1      428.81      412.82     21.42 o 
  -9   2   1      339.00      338.48     18.74 o 
  -8   2   1       33.34       28.22      9.42 o 
  -7   2   1       29.71       31.13      8.70 o 
  -6   2   1      189.89      223.39     13.34 o 
  -5   2   1      671.14      673.39     20.64 o 
  -4   2   1      569.83      642.77     19.72 o 
  -3   2   1       53.32       39.13      7.83 o 
  -2   2   1        0.08       -6.67      4.45 o 
  -1   2   1      970.89     1063.74     19.07 o 
   0   2   1     5191.96     5294.77     73.59 o 
   1   2   1     2616.70     2503.21     39.22 o 
   2   2   1       72.49       69.88     12.59 o 
   3   2   1      469.15      431.24     22.22 o 
   4   2   1       49.98       71.08      8.55 o 
   5   2   1       12.15        9.95      7.13 o 
   6   2   1      124.84      169.81     13.02 o 
   7   2   1     1723.75     1787.41     54.71 o 
   8   2   1      222.85      259.30     15.36 o 
   9   2   1       66.99       58.77     13.21 o 
  10   2   1       90.73       94.31     15.11 o 
  11   2   1       72.98       67.81     13.35 o 
  12   2   1      151.39      148.38     17.31 o 
  13   2   1      351.98      354.97     23.45 o 
  14   2   1      275.74      272.58     22.37 o 
  15   2   1        2.06       11.90     15.19 o 
  16   2   1       37.21       34.61     17.22 o 
  17   2   1        1.10       26.10     22.08 o 
  18   2   1       16.85       13.43     28.97 o 
  19   2   1       21.78       29.20     31.47 o 
 -19   3   1        1.57       56.85     32.70 o 
 -18   3   1        1.81       -9.59     26.19 o 
 -17   3   1       38.93       47.01     33.50 o 
 -16   3   1       15.22      -11.32     17.62 o 
 -15   3   1      166.00      116.89     24.12 o 
 -14   3   1       38.46       43.16     26.10 o 
 -13   3   1      568.04      580.53     34.66 o 
 -12   3   1      120.45      109.23     15.48 o 
 -11   3   1      264.30      274.00     31.95 o 
 -10   3   1      168.15      157.00     14.97 o 
  -9   3   1       16.93       -8.53      8.58 o 
  -8   3   1       62.68       45.78      9.74 o 
  -7   3   1       27.65       26.84     10.13 o 
  -6   3   1      229.64      201.28     12.65 o 
  -5   3   1      930.33      942.85     23.98 o 
  -4   3   1     1524.03     1483.23     28.62 o 
  -3   3   1      260.34      259.67     10.85 o 
  -2   3   1      824.32      795.42     19.12 o 
  -1   3   1     1055.81     1063.47     31.49 o 
   0   3   1     7394.76     7302.55    101.84 o 
   1   3   1      380.59      392.67     14.66 o 
   2   3   1       10.21        7.62      5.69 o 
   3   3   1     1374.26     1289.88     38.40 o 
   4   3   1     1540.48     1510.79     31.59 o 
   5   3   1     1100.04     1141.09     36.71 o 
   6   3   1      853.02      866.31     31.76 o 
   7   3   1      950.54      956.35     28.50 o 
   8   3   1      211.13      256.32     30.58 o 
   9   3   1        7.59        9.02      9.61 o 
  10   3   1       54.28       38.13     11.15 o 
  11   3   1      230.44      215.01     18.28 o 
  12   3   1      283.84      269.30     20.56 o 
  13   3   1     1516.21     1419.09     49.87 o 
  14   3   1       23.34       34.32     14.94 o 
  15   3   1      274.15      263.73     30.19 o 
  16   3   1       42.00        5.19     25.87 o 
  17   3   1      188.33      193.75     37.79 o 
  18   3   1      452.56      438.41     68.85 o 
  19   3   1       62.23       67.43     35.41 o 
 -19   4   1       33.76       17.42     30.00 o 
 -18   4   1      106.40      140.62     38.57 o 
 -17   4   1        2.77        0.09     25.11 o 
 -16   4   1      122.05       72.53     28.60 o 
 -15   4   1       73.65      105.25     23.46 o 
 -14   4   1        5.19      -16.41     16.11 o 
 -13   4   1      916.46      930.05     50.59 o 
 -12   4   1      212.99      193.87     21.13 o 
 -11   4   1      928.81      900.21     32.53 o 
 -10   4   1      310.06      296.90     19.47 o 
  -9   4   1      152.72      161.29     15.19 o 
  -8   4   1        0.05        6.69      9.58 o 
  -7   4   1      308.14      257.80     15.83 o 
  -6   4   1     1337.55     1300.88     30.39 o 
  -5   4   1      421.91      417.31     17.34 o 
  -4   4   1      106.30      161.64     11.41 o 
  -3   4   1      137.16       87.06     10.68 o 
  -2   4   1     1039.66      994.65     23.52 o 
  -1   4   1      899.86     1006.80     26.57 o 
   0   4   1      120.41      127.04     12.51 o 
   1   4   1      854.92      781.86     22.44 o 
   2   4   1        2.86       -8.49      5.66 o 
   3   4   1        0.11       -5.90     20.61 o 
   4   4   1      341.48      300.82     43.46 o 
   5   4   1     1517.78     1452.34     33.70 o 
   6   4   1       47.54       78.95     12.24 o 
   7   4   1      215.30      214.45     15.84 o 
   8   4   1     1317.26     1299.78     36.63 o 
   9   4   1      588.70      569.38     24.02 o 
  10   4   1      100.90       88.27     14.47 o 
  11   4   1       95.65      107.05     15.51 o 
  12   4   1      635.13      639.64     35.08 o 
  13   4   1      412.56      480.79     40.33 o 
  14   4   1        0.23       26.28     18.51 o 
  15   4   1        5.84       18.80     25.81 o 
  16   4   1       51.74       57.29     29.75 o 
  17   4   1       13.87       17.88     27.73 o 
  18   4   1        1.37       -8.91     28.46 o 
 -18   5   1       42.64       25.18     30.92 o 
 -17   5   1      105.89       63.42     32.00 o 
 -16   5   1        8.51       15.29     27.19 o 
 -15   5   1       57.77       56.39     28.76 o 
 -14   5   1      226.21      248.42     37.71 o 
 -13   5   1      560.35      503.86     73.60 o 
 -12   5   1       58.15       46.68     14.46 o 
 -11   5   1        7.77       31.73     13.32 o 
 -10   5   1      412.04      408.41     31.76 o 
  -9   5   1      174.01      173.04     16.74 o 
  -8   5   1      249.91      273.95     18.24 o 
  -7   5   1      218.24      245.96     24.84 o 
  -6   5   1      858.97      905.10     33.64 o 
  -5   5   1     1093.41     1158.53     29.41 o 
  -4   5   1       72.63       67.40     17.30 o 
  -3   5   1       66.79       58.92      9.64 o 
  -2   5   1       16.68       19.98      7.85 o 
  -1   5   1       17.38       31.17     11.35 o 
   0   5   1      221.74      226.46     15.08 o 
   1   5   1       29.42       48.28      9.56 o 
   2   5   1      153.01      136.49     12.25 o 
   3   5   1       47.06       48.22     15.01 o 
   4   5   1      221.08      253.30     59.40 o 
   5   5   1      193.18      176.84     21.41 o 
   6   5   1      202.63      182.31     42.36 o 
   7   5   1      793.66      823.50     28.70 o 
   8   5   1      133.83      128.55     19.60 o 
   9   5   1        0.00       -8.55     15.49 o 
  10   5   1       40.03       33.65     16.18 o 
  11   5   1       10.77       24.97     18.95 o 
  12   5   1      426.20      398.15     53.92 o 
  13   5   1        0.14       18.50     17.19 o 
  14   5   1        9.00       18.54     18.90 o 
  15   5   1       17.69       29.56     25.89 o 
  16   5   1      257.36      348.98     46.74 o 
  17   5   1       86.03       47.99     32.64 o 
  18   5   1       28.16       42.85     32.83 o 
 -17   6   1        5.39       25.17     43.31 o 
 -16   6   1       89.26      101.52     33.93 o 
 -15   6   1      326.88      421.98     48.15 o 
 -14   6   1       37.30       -6.14     37.11 o 
 -13   6   1       49.59       60.27     34.36 o 
 -12   6   1      515.77      475.95     36.55 o 
 -11   6   1      202.31      188.54     23.59 o 
 -10   6   1        0.16       -7.67     11.84 o 
  -9   6   1      186.10      193.19     18.26 o 
  -8   6   1      356.50      359.84     21.39 o 
  -7   6   1      954.80      952.43     30.18 o 
  -6   6   1      332.29      306.85     33.24 o 
  -5   6   1      494.08      458.26     23.88 o 
  -4   6   1      338.63      309.75     17.92 o 
  -3   6   1      449.59      435.81     19.96 o 
  -2   6   1      406.52      401.08     19.02 o 
  -1   6   1       24.14       22.32      8.81 o 
   0   6   1      729.62      716.65     26.61 o 
   1   6   1     1479.90     1382.45     56.51 o 
   2   6   1       42.32       14.91      9.72 o 
   3   6   1        0.68        2.89      8.13 o 
   4   6   1       44.33       19.71     14.65 o 
   5   6   1     1815.58     1746.59     58.47 o 
   6   6   1       38.78       15.14     15.95 o 
   7   6   1       28.72       33.15     18.20 o 
   8   6   1       73.01       74.93     20.82 o 
   9   6   1      334.96      366.06     33.74 o 
  10   6   1      169.92      187.68     23.39 o 
  11   6   1        0.41      -15.41     14.85 o 
  12   6   1      109.90      119.24     22.96 o 
  13   6   1        0.05        7.64     17.11 o 
  14   6   1       32.11       44.59     21.02 o 
  15   6   1       34.34       27.19     28.76 o 
  16   6   1       54.32       51.99     32.85 o 
  17   6   1      114.05       88.37     35.09 o 
 -16   7   1       74.66       64.94     34.68 o 
 -15   7   1        7.55       24.56     28.12 o 
 -14   7   1        3.03       21.01     26.28 o 
 -13   7   1       94.91       77.61     29.16 o 
 -12   7   1       16.92       10.91     16.86 o 
 -11   7   1      332.94      288.07     46.49 o 
 -10   7   1       18.74       22.24     19.61 o 
  -9   7   1       64.55       62.43     17.56 o 
  -8   7   1      154.70      147.38     21.15 o 
  -7   7   1        0.43        4.08     13.54 o 
  -6   7   1        0.21        2.22     12.49 o 
  -5   7   1      265.63      264.26     18.43 o 
  -4   7   1      241.17      231.29     18.60 o 
  -3   7   1      439.06      476.42     23.10 o 
  -2   7   1      514.07      506.54     23.04 o 
  -1   7   1       44.89       55.09     11.29 o 
   0   7   1        0.77       14.87      9.63 o 
   1   7   1      216.43      260.93     19.42 o 
   2   7   1      104.22      113.17     15.00 o 
   3   7   1       61.59       62.80     12.87 o 
   4   7   1        2.63       11.18     10.14 o 
   5   7   1      446.42      425.19     33.56 o 
   6   7   1      416.94      446.32     35.52 o 
   7   7   1      178.92      152.90     25.98 o 
   8   7   1      354.15      353.94     40.08 o 
   9   7   1      461.06      470.20     41.43 o 
  10   7   1        9.39       -5.26     14.44 o 
  11   7   1        9.39       -5.09     16.30 o 
  12   7   1      268.86      255.36     43.38 o 
  13   7   1       43.56       39.40     23.27 o 
  14   7   1       11.26       52.69     29.64 o 
  15   7   1        0.09       11.57     27.85 o 
  16   7   1       36.12       63.68     33.64 o 
 -15   8   1       63.35       73.29     34.20 o 
 -14   8   1      166.62      108.32     33.36 o 
 -13   8   1       33.87       19.24     25.69 o 
 -12   8   1       34.15       38.95     35.74 o 
 -11   8   1      139.21      177.84     26.25 o 
 -10   8   1       49.73       55.29     19.67 o 
  -9   8   1      492.04      463.68     32.62 o 
  -8   8   1       70.82       44.15     14.98 o 
  -7   8   1      123.71      114.45     17.48 o 
  -6   8   1      275.30      309.93     26.17 o 
  -5   8   1      202.62      185.30     18.28 o 
  -4   8   1     1592.52     1527.35     40.52 o 
  -3   8   1      747.82      740.34     40.30 o 
  -2   8   1        6.67        6.01     10.97 o 
  -1   8   1      133.77      135.78     15.79 o 
   0   8   1     1220.89     1272.81     35.86 o 
   1   8   1      733.70      761.95     28.59 o 
   2   8   1      630.26      618.43     43.18 o 
   3   8   1       28.67       47.63     19.24 o 
   4   8   1        9.38       49.81     20.82 o 
   5   8   1     3011.17     2755.94    119.24 o 
   6   8   1      306.33      304.22     40.56 o 
   7   8   1        0.47       15.82     22.09 o 
   8   8   1       96.70       48.20     22.09 o 
   9   8   1        0.18      -23.32     15.66 o 
  10   8   1      133.02      126.24     24.73 o 
  11   8   1       84.80       65.95     21.16 o 
  12   8   1        6.87        1.30     18.81 o 
  13   8   1       81.00       95.56     27.32 o 
  14   8   1       59.62      111.19     35.74 o 
  15   8   1      110.54       65.20     43.80 o 
 -14   9   1       37.82        8.50     29.46 o 
 -13   9   1       21.61       53.94     30.12 o 
 -12   9   1      117.05      112.87     28.67 o 
 -11   9   1       49.09       16.91     16.27 o 
 -10   9   1       68.58       80.74     18.81 o 
  -9   9   1       17.35       29.50     16.06 o 
  -8   9   1        8.68        0.39     14.60 o 
  -7   9   1       40.04       -6.24     13.52 o 
  -6   9   1        0.23      -12.25     12.97 o 
  -5   9   1       61.25       49.96     17.71 o 
  -4   9   1        7.99        3.71     11.70 o 
  -3   9   1       82.90       77.25     16.41 o 
  -2   9   1      207.69      231.33     22.35 o 
  -1   9   1        4.90       11.01     12.10 o 
   0   9   1      573.61      545.70     32.54 o 
   1   9   1      108.69      105.55     20.32 o 
   2   9   1      101.95      110.73     20.23 o 
   3   9   1        0.98      -11.85     13.27 o 
   4   9   1      130.21      136.57     26.08 o 
   5   9   1      914.68      934.36     66.19 o 
   6   9   1      303.48      345.12     51.35 o 
   7   9   1        1.65       42.08     21.61 o 
   8   9   1       11.84       14.92     22.26 o 
   9   9   1      375.65      451.58     42.60 o 
  10   9   1       26.85       19.17     19.10 o 
  11   9   1       53.34       58.94     22.47 o 
  12   9   1      111.61      137.59     27.34 o 
  13   9   1        2.39        1.59     21.79 o 
 -12  10   1        0.75        5.49     38.34 o 
 -11  10   1       41.48       50.28     20.23 o 
 -10  10   1       36.26       43.23     19.41 o 
  -9  10   1       50.38       54.11     18.93 o 
  -8  10   1       66.11       24.58     17.16 o 
  -7  10   1      328.71      298.07     31.17 o 
  -6  10   1      293.49      303.81     25.94 o 
  -5  10   1      272.54      266.37     24.48 o 
  -4  10   1        0.15        3.50     16.39 o 
  -3  10   1       25.87       49.03     18.29 o 
  -2  10   1      387.23      373.66     39.38 o 
  -1  10   1        0.39        9.31     15.89 o 
   0  10   1      497.96      501.88     33.75 o 
   1  10   1      107.18      136.55     27.36 o 
   2  10   1       90.55       99.21     20.45 o 
   3  10   1       62.40       89.49     22.06 o 
   4  10   1      197.49      197.23     38.25 o 
   5  10   1      611.41      529.53     36.95 o 
   6  10   1       52.39       52.28     25.82 o 
   7  10   1        0.01        1.90     19.69 o 
   8  10   1      239.92      247.90     38.40 o 
   9  10   1      503.76      566.40     56.01 o 
  10  10   1      224.99      287.32     49.66 o 
  11  10   1       21.81        5.76     30.08 o 
  12  10   1      126.63       96.22     28.04 o 
 -10  11   1        0.04      -13.49     19.16 o 
  -9  11   1       77.72       40.50     19.88 o 
  -8  11   1       99.26       99.70     22.85 o 
  -7  11   1        9.09       -9.52     16.23 o 
  -6  11   1      285.33      317.97     64.03 o 
  -5  11   1      560.34      624.94     51.33 o 
  -4  11   1       15.87       25.65     39.95 o 
  -3  11   1        0.15       38.98     25.31 o 
  -2  11   1      117.48      134.48     50.70 o 
  -1  11   1      230.01      286.18     38.78 o 
   0  11   1      342.35      347.09     42.97 o 
   1  11   1      118.66      196.26     34.16 o 
   2  11   1      620.34      598.38     50.56 o 
   3  11   1       73.17       78.39     21.98 o 
   4  11   1      288.94      299.54     32.45 o 
   5  11   1        4.61        1.50     17.89 o 
   6  11   1       95.43      113.98     25.73 o 
   7  11   1      219.70      189.35     30.25 o 
   8  11   1      208.23      252.49     36.59 o 
   9  11   1       16.29       26.98     19.56 o 
  -6  12   1       13.73       -6.22     25.64 o 
  -5  12   1       10.23        1.68     25.18 o 
  -4  12   1       44.57       14.08     31.40 o 
  -3  12   1        0.69       -8.34     23.77 o 
  -2  12   1       34.80        4.39     24.28 o 
  -1  12   1       49.77       71.85     30.85 o 
   0  12   1       48.63       10.56     24.81 o 
   1  12   1        4.25        2.72     24.24 o 
   2  12   1        1.67       22.66     48.12 o 
   3  12   1       45.05       33.90     27.96 o 
   4  12   1       29.22        9.79     27.85 o 
   5  12   1      121.52      140.37     28.67 o 
   6  12   1        7.09       12.64     21.19 o 
 -20   0   2       95.85       93.28     89.82 o 
 -19   0   2      266.76      381.26     63.06 o 
 -18   0   2        5.46       67.01     36.67 o 
 -17   0   2      840.93      818.49     76.07 o 
 -16   0   2       95.18      225.06     46.23 o 
 -15   0   2     1031.08      931.83     74.21 o 
 -14   0   2      193.70      225.48     43.12 o 
 -13   0   2     1698.37     1776.67     93.97 o 
 -12   0   2      361.25      315.43     43.34 o 
 -11   0   2      213.90      183.50     35.19 o 
 -10   0   2      121.55      150.70     30.19 o 
  -9   0   2     1433.61     1432.16     71.10 o 
  -8   0   2     3404.31     3433.02    115.05 o 
  -7   0   2     4659.16     4824.04    142.28 o 
  -6   0   2     1359.05     1201.00     55.93 o 
  -5   0   2      195.16      193.70     24.04 o 
  -4   0   2     2654.34     2547.99     79.86 o 
  -3   0   2      431.56      409.39     28.25 o 
  -2   0   2     3386.17     3367.65     59.17 o 
  -1   0   2     6444.44     6707.06     89.91 o 
   0   0   2     2691.32     2860.12     43.32 o 
   1   0   2     3459.48     3497.54    140.12 o 
   2   0   2    28828.68    29484.18    844.95 o 
   3   0   2     6463.75     6272.45    108.37 o 
   4   0   2      817.01      755.11     26.73 o 
   5   0   2        2.58       -5.30      8.08 o 
   6   0   2        1.23      -12.66     10.20 o 
   7   0   2    11228.08    11977.89    167.22 o 
   8   0   2     2299.54     2288.31     67.10 o 
   9   0   2        0.22        5.12     10.42 o 
  10   0   2     2683.29     2655.26     58.51 o 
  11   0   2     1034.33     1017.34     46.11 o 
  12   0   2      225.96      175.26     28.52 o 
  13   0   2       52.23       46.73     31.13 o 
  14   0   2      317.65      316.47     34.47 o 
  15   0   2      482.83      520.61     43.27 o 
  16   0   2      170.44      252.09     36.71 o 
  17   0   2      149.78      214.85     36.69 o 
  18   0   2      659.07      763.76     58.36 o 
  19   0   2        0.01       56.05     47.10 o 
 -20   1   2        0.65       -3.61     23.72 o 
 -19   1   2      153.45      178.26     30.16 o 
 -18   1   2        1.66        9.86     20.28 o 
 -17   1   2       94.30       94.05     34.93 o 
 -16   1   2        0.76        8.16     21.50 o 
 -15   1   2      230.83      246.20     32.25 o 
 -14   1   2      145.63      118.90     32.29 o 
 -13   1   2      229.10      171.22     27.05 o 
 -12   1   2       31.32       37.76     19.02 o 
 -11   1   2     1064.30      982.20     45.46 o 
 -10   1   2       58.07       70.86     20.93 o 
  -9   1   2      505.03      480.51     21.94 o 
  -8   1   2      259.66      240.55     12.97 o 
  -7   1   2     2012.16     1872.15     35.95 o 
  -6   1   2      180.46      210.59     10.59 o 
  -5   1   2     1848.34     1775.05     32.44 o 
  -4   1   2      243.52      241.08     12.48 o 
  -3   1   2     5022.45     5092.65     76.55 o 
  -2   1   2     8552.93     8545.59    126.88 o 
  -1   1   2     6591.76     6882.79    126.03 o 
   0   1   2    10818.90    11406.33    147.77 o 
   1   1   2      510.52      556.05     16.97 o 
   2   1   2       26.56       42.16      9.54 o 
   3   1   2     2992.78     2824.79     59.49 o 
   4   1   2      322.67      288.30     14.45 o 
   5   1   2      356.82      343.94     15.32 o 
   6   1   2      154.77      154.81     11.15 o 
   7   1   2      265.24      266.13     14.49 o 
   8   1   2      786.26      732.76     21.15 o 
   9   1   2     3260.55     3241.88     49.93 o 
  10   1   2      140.75      168.84     13.95 o 
  11   1   2     1614.25     1642.68     36.35 o 
  12   1   2      308.49      286.77     18.80 o 
  13   1   2       23.49       21.20     15.15 o 
  14   1   2        5.31       19.16     19.31 o 
  15   1   2      352.10      370.67     27.27 o 
  16   1   2      229.20      225.29     41.47 o 
  17   1   2      777.43      807.36     72.31 o 
  18   1   2       44.77       73.21     31.54 o 
  19   1   2      185.68      216.60     42.14 o 
 -19   2   2      322.26      313.96     37.55 o 
 -18   2   2     1358.62     1496.79     60.50 o 
 -17   2   2      190.07      238.51     30.44 o 
 -16   2   2      342.21      395.00     45.01 o 
 -15   2   2      144.47      170.40     33.64 o 
 -14   2   2      185.03      212.55     29.75 o 
 -13   2   2     4218.70     4010.90    105.52 o 
 -12   2   2      639.42      536.60     37.36 o 
 -11   2   2     1672.46     1700.79     61.11 o 
 -10   2   2     2738.35     2651.97     53.27 o 
  -9   2   2      124.80      104.58     16.00 o 
  -8   2   2       77.05      126.08     12.07 o 
  -7   2   2      329.72      344.08     21.23 o 
  -6   2   2      811.79      878.99     23.94 o 
  -5   2   2       85.38       84.87      7.69 o 
  -4   2   2     2132.31     2228.06     34.31 o 
  -3   2   2      521.54      541.78     16.48 o 
  -2   2   2     2462.93     2428.47     36.90 o 
  -1   2   2    13259.88    14107.49    248.03 o 
   0   2   2    24312.56    24676.43    310.71 o 
   1   2   2      269.55      252.06     24.99 o 
   2   2   2      216.10      166.91     19.61 o 
   3   2   2     1303.26     1373.81     29.63 o 
   4   2   2      774.26      739.53     17.53 o 
   5   2   2     3846.54     3847.78     62.96 o 
   6   2   2     7099.50     6701.83     86.29 o 
   7   2   2       72.10       54.16      9.12 o 
   8   2   2      861.25      819.40     29.22 o 
   9   2   2      107.78      107.95     12.81 o 
  10   2   2       40.91       32.94     12.30 o 
  11   2   2     1301.79     1356.52     36.78 o 
  12   2   2     1023.16     1006.90     30.11 o 
  13   2   2      647.11      692.54     27.19 o 
  14   2   2      650.48      787.31     34.42 o 
  15   2   2        7.28        3.58     15.09 o 
  16   2   2       14.58       -6.60     24.16 o 
  17   2   2        8.82       16.01     26.74 o 
  18   2   2       43.26       44.94     31.79 o 
 -19   3   2      315.74      346.66     47.80 o 
 -18   3   2       54.63       54.43     24.12 o 
 -17   3   2      112.85      123.73     29.86 o 
 -16   3   2       53.62       42.00     20.85 o 
 -15   3   2      502.38      432.07     41.89 o 
 -14   3   2       18.01       29.00     18.08 o 
 -13   3   2      253.05      299.85     27.84 o 
 -12   3   2      542.52      498.90     88.15 o 
 -11   3   2     1011.36      961.71     32.83 o 
 -10   3   2      438.27      437.10     22.57 o 
  -9   3   2     2921.16     2771.17     55.77 o 
  -8   3   2     1912.29     2071.11     45.07 o 
  -7   3   2     3603.16     3618.08     64.30 o 
  -6   3   2      105.18      101.43     11.55 o 
  -5   3   2        8.02        5.04      6.35 o 
  -4   3   2     6560.60     6807.03     85.83 o 
  -3   3   2     1283.19     1260.97     26.31 o 
  -2   3   2       11.94       20.05      9.06 o 
  -1   3   2     7699.53     7903.06     95.14 o 
   0   3   2     4332.49     4685.85     81.06 o 
   1   3   2      550.44      555.18     25.28 o 
   2   3   2       37.15       51.31     12.78 o 
   3   3   2        0.12        1.20      8.97 o 
   4   3   2     4614.83     4515.37     93.43 o 
   5   3   2      956.93      879.03     29.36 o 
   6   3   2       19.13        3.91      9.98 o 
   7   3   2     2696.69     2672.01     52.47 o 
   8   3   2      136.40      157.15     15.17 o 
   9   3   2      143.16      143.43     16.12 o 
  10   3   2       23.53       26.96     10.03 o 
  11   3   2        6.87        1.08     10.26 o 
  12   3   2     1125.05     1136.49     36.98 o 
  13   3   2      880.28      948.22     35.76 o 
  14   3   2       20.69       26.26     24.35 o 
  15   3   2      608.82      637.17     59.77 o 
  16   3   2      158.65      163.81     70.48 o 
  17   3   2        2.20       -9.59     31.28 o 
  18   3   2      142.30      150.89     40.13 o 
 -19   4   2        4.61        4.89     32.08 o 
 -18   4   2       32.07       10.11     27.57 o 
 -17   4   2      510.07      497.04     91.94 o 
 -16   4   2      217.06      239.27     30.08 o 
 -15   4   2      227.51      221.30     28.10 o 
 -14   4   2      636.25      720.24     41.09 o 
 -13   4   2      212.04      182.20     24.88 o 
 -12   4   2      822.46      774.27     38.72 o 
 -11   4   2      105.90      104.79     19.81 o 
 -10   4   2       28.06       17.76     11.08 o 
  -9   4   2        6.80       -3.69      9.40 o 
  -8   4   2     3791.67     3882.76     63.56 o 
  -7   4   2      549.87      550.89     21.38 o 
  -6   4   2     2849.79     2845.28     49.19 o 
  -5   4   2      147.60      196.69     12.99 o 
  -4   4   2     1239.50     1155.69     23.21 o 
  -3   4   2      106.82      131.93     11.93 o 
  -2   4   2      999.82     1182.04     29.79 o 
  -1   4   2     1418.27     1391.94     27.29 o 
   0   4   2        0.15       -2.82      7.77 o 
   1   4   2       34.40       37.85      5.73 o 
   2   4   2      443.31      330.28     22.79 o 
   3   4   2      521.09      439.74     26.39 o 
   4   4   2     2523.54     2541.89     85.74 o 
   5   4   2      234.98      275.63     23.59 o 
   6   4   2       41.89       20.77      8.27 o 
   7   4   2        0.08       -7.80      8.43 o 
   8   4   2      760.23      709.90     27.08 o 
   9   4   2      807.06      795.68     31.77 o 
  10   4   2     2337.47     2213.21     88.00 o 
  11   4   2      729.16      750.00     36.93 o 
  12   4   2       44.58       53.18     20.79 o 
  13   4   2      170.76      150.58     23.99 o 
  14   4   2       67.61       71.77     21.35 o 
  15   4   2      165.67      222.58     29.63 o 
  16   4   2       92.69       61.82     31.43 o 
  17   4   2       10.12      -16.31     27.58 o 
  18   4   2      290.09      383.61     65.17 o 
 -18   5   2       67.94      109.92     58.49 o 
 -17   5   2        1.36       -4.65     26.37 o 
 -16   5   2      196.59      236.84     40.41 o 
 -15   5   2      695.93      767.86     60.94 o 
 -14   5   2       65.36       86.45     22.55 o 
 -13   5   2      271.88      241.90     27.21 o 
 -12   5   2     1383.92     1395.48     56.48 o 
 -11   5   2      732.82      669.71     28.69 o 
 -10   5   2       29.62       39.63     12.60 o 
  -9   5   2      150.03      183.99     27.78 o 
  -8   5   2     3030.94     3053.08     56.57 o 
  -7   5   2      866.30      817.40     27.01 o 
  -6   5   2      195.59      228.15     15.71 o 
  -5   5   2     7037.53     7107.42     79.30 o 
  -4   5   2      374.12      392.64     26.72 o 
  -3   5   2        4.59       13.30      6.94 o 
  -2   5   2       19.14       21.68     10.25 o 
  -1   5   2      153.08      229.21     16.11 o 
   0   5   2     5915.51     5905.64     92.61 o 
   1   5   2     4815.22     4961.11    101.23 o 
   2   5   2      741.15      756.88     34.46 o 
   3   5   2     3320.58     3111.60     77.72 o 
   4   5   2      284.03      305.61     71.54 o 
   5   5   2      253.87      315.20     26.81 o 
   6   5   2      113.15       64.30     18.13 o 
   7   5   2        2.40       -0.40     14.31 o 
   8   5   2     1318.88     1119.79    112.55 o 
   9   5   2      120.24      122.98     24.61 o 
  10   5   2      418.76      461.78     37.92 o 
  11   5   2     1970.06     1938.60     75.88 o 
  12   5   2      426.61      334.57     30.56 o 
  13   5   2      645.65      663.35     56.16 o 
  14   5   2       16.90       20.79     20.12 o 
  15   5   2        6.53       16.72     54.02 o 
  16   5   2      331.10      306.02     46.77 o 
  17   5   2      801.61      993.40     93.63 o 
 -17   6   2       46.77       44.64     31.36 o 
 -16   6   2      247.94      237.40     40.32 o 
 -15   6   2      186.24      220.04     38.62 o 
 -14   6   2      445.52      414.08     45.41 o 
 -13   6   2      242.10      233.82     36.44 o 
 -12   6   2       90.62      117.96     22.41 o 
 -11   6   2        0.65       -8.78     12.27 o 
 -10   6   2        3.91       -6.87     11.50 o 
  -9   6   2      725.06      696.49     35.44 o 
  -8   6   2       15.88       18.77     10.09 o 
  -7   6   2      512.76      544.61     21.90 o 
  -6   6   2      149.01      130.50     14.86 o 
  -5   6   2      900.95      987.46     26.47 o 
  -4   6   2      911.86      885.17     30.01 o 
  -3   6   2       85.06       93.58     14.30 o 
  -2   6   2      869.21      851.67     28.12 o 
  -1   6   2      523.83      537.11     39.26 o 
   0   6   2     2054.44     2090.62     82.72 o 
   1   6   2      495.99      567.13     23.26 o 
   2   6   2      199.50      199.89     23.28 o 
   3   6   2        0.77       -2.43     16.16 o 
   4   6   2     2476.95     2465.48    128.42 o 
   5   6   2      266.63      259.07     27.11 o 
   6   6   2     1183.31     1166.58     49.75 o 
   7   6   2       43.29       29.08     18.06 o 
   8   6   2      882.47      925.09     54.17 o 
   9   6   2      206.01      219.52     29.71 o 
  10   6   2     1101.83      969.41     51.00 o 
  11   6   2      138.16      181.71     29.52 o 
  12   6   2       66.74       81.21     22.55 o 
  13   6   2       36.49       36.38     20.21 o 
  14   6   2      195.74      204.26     29.04 o 
  15   6   2      254.20      261.34     42.82 o 
  16   6   2      236.09      360.54     49.84 o 
 -16   7   2      108.78      126.09     36.17 o 
 -15   7   2       33.24       39.43     41.11 o 
 -14   7   2        0.28        1.76     24.89 o 
 -13   7   2       27.56       49.19     27.07 o 
 -12   7   2      425.21      368.89     42.19 o 
 -11   7   2     1026.06     1056.55     37.63 o 
 -10   7   2      204.94      217.68     18.78 o 
  -9   7   2      522.91      551.88     24.82 o 
  -8   7   2      242.30      206.03     20.78 o 
  -7   7   2       21.76       12.67     11.83 o 
  -6   7   2     1096.87     1120.04     34.99 o 
  -5   7   2        5.22        2.23      9.08 o 
  -4   7   2      800.72      820.58     27.72 o 
  -3   7   2     1859.05     1828.03     37.21 o 
  -2   7   2       11.60       24.50     11.50 o 
  -1   7   2     1148.87     1082.59     35.10 o 
   0   7   2        6.20       28.37     21.07 o 
   1   7   2      130.97      113.40     14.52 o 
   2   7   2      282.73      298.57     29.50 o 
   3   7   2      419.53      394.69     32.37 o 
   4   7   2     1003.56      960.91     46.67 o 
   5   7   2     1276.20     1177.49     52.33 o 
   6   7   2       91.98      117.66     24.29 o 
   7   7   2     2803.92     2414.53     78.29 o 
   8   7   2       17.80       40.15     34.55 o 
   9   7   2        8.08       -1.07     17.46 o 
  10   7   2        5.20       -8.82     17.70 o 
  11   7   2        1.61       17.63     24.35 o 
  12   7   2      862.48      966.67     48.60 o 
  13   7   2      633.60      647.48     42.80 o 
  14   7   2        0.46       -1.30     20.38 o 
  15   7   2      749.89      720.61    124.44 o 
 -15   8   2        0.01       10.12     27.93 o 
 -14   8   2       32.46       60.84     31.82 o 
 -13   8   2       51.43       33.96     27.70 o 
 -12   8   2      157.82      112.69     25.06 o 
 -11   8   2      226.19      210.59     23.06 o 
 -10   8   2      183.38      227.06     33.59 o 
  -9   8   2      316.78      296.54     23.91 o 
  -8   8   2     1145.40     1023.88     36.54 o 
  -7   8   2        5.98       19.19     13.04 o 
  -6   8   2      216.19      268.81     38.92 o 
  -5   8   2     1307.47     1292.66     34.24 o 
  -4   8   2      469.22      456.01     21.83 o 
  -3   8   2      547.53      554.76     23.33 o 
  -2   8   2      476.95      528.43     22.23 o 
  -1   8   2      917.01      922.07     31.45 o 
   0   8   2       99.49      150.46     46.21 o 
   1   8   2        0.82        4.60     16.18 o 
   2   8   2      130.31      101.78     26.90 o 
   3   8   2      947.65      901.98     52.82 o 
   4   8   2     1553.73     1499.61     61.13 o 
   5   8   2        3.09       24.07     18.28 o 
   6   8   2     1244.43     1148.23     55.09 o 
   7   8   2       19.49       35.83     20.23 o 
   8   8   2        8.37       12.00     18.53 o 
   9   8   2       86.22       89.07     25.49 o 
  10   8   2       44.84       54.51     24.70 o 
  11   8   2      231.55      318.71     39.23 o 
  12   8   2      328.41      336.55     34.63 o 
  13   8   2       10.73       25.73     21.58 o 
  14   8   2      392.35      444.68     40.71 o 
 -14   9   2       35.60       59.67     32.92 o 
 -13   9   2      546.56      566.82     66.40 o 
 -12   9   2       80.40       35.13     22.58 o 
 -11   9   2       72.33       74.73     22.66 o 
 -10   9   2        7.14        5.36     15.49 o 
  -9   9   2        1.95       -1.18     15.01 o 
  -8   9   2      411.84      430.90     29.95 o 
  -7   9   2     1505.94     1540.19     45.98 o 
  -6   9   2       14.08       17.00     14.16 o 
  -5   9   2     2239.08     2252.25     48.12 o 
  -4   9   2      172.81      129.37     15.69 o 
  -3   9   2       28.43        7.49     11.32 o 
  -2   9   2      202.32      192.10     23.54 o 
  -1   9   2      434.95      553.85     33.82 o 
   0   9   2     1183.84     1211.19     45.78 o 
   1   9   2      215.08      227.93     25.10 o 
   2   9   2        3.20       17.80     17.86 o 
   3   9   2      213.76      253.13     32.65 o 
   4   9   2       92.50       93.80     24.13 o 
   5   9   2        0.25        1.91     18.32 o 
   6   9   2       93.09       82.99     26.77 o 
   7   9   2        4.28        4.62     19.10 o 
   8   9   2       70.05       68.02     26.04 o 
   9   9   2      182.09      149.63     31.47 o 
  10   9   2      287.54      297.38     62.70 o 
  11   9   2      408.29      427.51     63.71 o 
  12   9   2       14.21       21.43     34.10 o 
  13   9   2      123.42      100.73     27.64 o 
 -12  10   2       86.13      166.73     38.22 o 
 -11  10   2       17.11       -0.18     21.50 o 
 -10  10   2       54.47       68.68     19.87 o 
  -9  10   2      815.07      858.97     40.14 o 
  -8  10   2      213.05      217.96     24.33 o 
  -7  10   2      145.08      186.29     23.01 o 
  -6  10   2      452.32      548.38     31.74 o 
  -5  10   2      441.81      457.54     41.44 o 
  -4  10   2      648.81      681.56     49.99 o 
  -3  10   2        7.92       15.09     16.40 o 
  -2  10   2       81.56       73.95     20.29 o 
  -1  10   2        0.22        3.24     17.02 o 
   0  10   2      675.08      714.34     40.60 o 
   1  10   2      269.85      361.99     38.25 o 
   2  10   2     1385.92     1355.27     54.38 o 
   3  10   2       25.06       22.53     17.23 o 
   4  10   2       56.11       59.54     46.38 o 
   5  10   2       14.38      -10.38     19.21 o 
   6  10   2        0.00        4.93     20.22 o 
   7  10   2      417.65      358.43     40.78 o 
   8  10   2       46.64       26.87     23.46 o 
   9  10   2        2.06       10.49     22.06 o 
  10  10   2      235.79      424.44     47.53 o 
  11  10   2       19.84       33.65     24.92 o 
 -10  11   2       18.57       21.60     20.53 o 
  -9  11   2      146.80      165.25     27.09 o 
  -8  11   2        5.85       17.64     24.93 o 
  -7  11   2      188.09      131.47     32.84 o 
  -6  11   2      161.18      194.51     35.65 o 
  -5  11   2        1.63        9.58     22.62 o 
  -4  11   2        0.92       -3.59     20.85 o 
  -3  11   2      714.88      731.99     54.99 o 
  -2  11   2       72.96       70.34     46.06 o 
  -1  11   2      176.92      196.22     35.84 o 
   0  11   2        0.25       -1.30     17.04 o 
   1  11   2        6.64       22.38     18.40 o 
   2  11   2       34.72       68.40     21.65 o 
   3  11   2      589.64      557.18     40.56 o 
   4  11   2       34.03       62.91     21.46 o 
   5  11   2      395.24      407.57     37.33 o 
   6  11   2        5.81       45.41     25.66 o 
   7  11   2      172.48      175.31     35.46 o 
   8  11   2      203.19      278.63     61.51 o 
   9  11   2      239.90      200.80     38.10 o 
  -6  12   2       38.31       35.47     36.94 o 
  -5  12   2      179.36      162.88     37.21 o 
  -4  12   2      129.92       95.50     40.59 o 
  -3  12   2       54.75       32.89     29.41 o 
  -2  12   2      518.64      568.36     55.82 o 
  -1  12   2        2.19       28.32     26.88 o 
   0  12   2      321.11      356.30     46.66 o 
   1  12   2        8.87      -16.89     23.34 o 
   2  12   2        1.57       -1.63     24.03 o 
   3  12   2       15.13        2.78     20.25 o 
   4  12   2       94.57       72.99     24.83 o 
   5  12   2      272.32      308.87     36.35 o 
 -20   1   3      129.68      108.77     29.07 o 
 -19   1   3      205.46      251.85     40.82 o 
 -18   1   3       18.59       24.36     24.09 o 
 -17   1   3        1.11       30.00     28.50 o 
 -16   1   3       17.90       22.16     21.82 o 
 -15   1   3      189.28      195.64     31.13 o 
 -14   1   3       34.35       28.38     20.33 o 
 -13   1   3       18.54       18.35     59.59 o 
 -12   1   3       43.48       16.35     27.74 o 
 -11   1   3     1286.13     1238.81     76.94 o 
 -10   1   3       99.69       85.13     20.15 o 
  -9   1   3      940.37      938.99     59.73 o 
  -8   1   3      156.46      125.67     18.72 o 
  -7   1   3     4539.46     4659.07    100.87 o 
  -6   1   3       60.25       27.08     13.48 o 
  -5   1   3      229.36      208.89     18.34 o 
  -4   1   3     6047.00     5976.11     86.81 o 
  -3   1   3      628.13      669.64     19.57 o 
  -2   1   3      456.12      452.87     22.80 o 
  -1   1   3    14407.22    15445.79    174.72 o 
   0   1   3    36170.64    37691.23    468.95 o 
   1   1   3       77.59       42.65     10.03 o 
   2   1   3      208.56      278.64     32.87 o 
   3   1   3      373.06      344.72     15.38 o 
   4   1   3     1104.95     1142.89     29.23 o 
   5   1   3     2489.27     2452.48     47.29 o 
   6   1   3       22.73       46.34     10.41 o 
   7   1   3      258.48      290.61     17.54 o 
   8   1   3       33.71       20.11     10.04 o 
   9   1   3      952.74      972.59     29.05 o 
  10   1   3       77.03       74.42     19.04 o 
  11   1   3       59.75       59.57     12.74 o 
  12   1   3     2049.90     2165.52     47.46 o 
  13   1   3        6.30        0.13     11.54 o 
  14   1   3       21.34       18.75     13.39 o 
  15   1   3       47.06       52.36     21.74 o 
  16   1   3      415.35      447.29     61.30 o 
  17   1   3       75.13       91.64     48.80 o 
  18   1   3       36.80       20.60     60.50 o 
 -19   2   3        6.24       13.71     32.08 o 
 -18   2   3      152.55      175.58     52.94 o 
 -17   2   3       94.57       85.75     54.30 o 
 -16   2   3      100.06      123.21     37.66 o 
 -15   2   3      106.90      144.98     30.31 o 
 -14   2   3       66.06       72.31     48.86 o 
 -13   2   3      480.94      471.80     38.72 o 
 -12   2   3     1358.51     1311.13     57.02 o 
 -11   2   3      217.92      200.57     36.33 o 
 -10   2   3      173.19      195.29     25.29 o 
  -9   2   3      825.98      766.75     19.16 o 
  -8   2   3     1542.07     1625.53     29.12 o 
  -7   2   3       77.10       97.52      8.13 o 
  -6   2   3        0.15        0.72      5.35 o 
  -5   2   3        4.05       -0.21      6.43 o 
  -4   2   3      437.41      436.95     22.29 o 
  -3   2   3      706.02      773.52     30.72 o 
  -2   2   3     1149.25     1163.39     24.49 o 
  -1   2   3      530.21      584.04     24.99 o 
   0   2   3     3496.71     3541.26     78.86 o 
   1   2   3       27.52       24.87      7.27 o 
   2   2   3     2229.24     2216.36     38.91 o 
   3   2   3        1.72       -5.12      8.55 o 
   4   2   3      195.72      236.63     13.26 o 
   5   2   3      836.91      937.56     25.53 o 
   6   2   3      893.71      941.10     23.36 o 
   7   2   3      717.31      688.06     21.50 o 
   8   2   3       42.13       65.59     10.52 o 
   9   2   3       46.94       29.90     10.75 o 
  10   2   3      144.01      134.40     14.82 o 
  11   2   3      360.40      346.96     19.50 o 
  12   2   3      242.66      265.16     18.69 o 
  13   2   3      384.39      438.56     28.01 o 
  14   2   3        5.13        0.42     16.72 o 
  15   2   3       12.10       27.25     19.73 o 
  16   2   3      131.80       99.76     24.33 o 
  17   2   3      135.67      210.97     39.20 o 
  18   2   3       34.88       33.86     31.38 o 
 -19   3   3       60.06       58.14     26.47 o 
 -18   3   3       16.82       51.04     24.80 o 
 -17   3   3       19.52       24.13     21.79 o 
 -16   3   3      208.00      239.05     30.09 o 
 -15   3   3       41.30       40.69     24.79 o 
 -14   3   3      117.73       65.77     79.22 o 
 -13   3   3      140.42      128.30     53.15 o 
 -12   3   3     1058.58     1096.71     53.42 o 
 -11   3   3       38.61       14.85     19.23 o 
 -10   3   3       35.48       45.71     13.17 o 
  -9   3   3      164.69      179.52     12.83 o 
  -8   3   3      274.77      268.24     17.61 o 
  -7   3   3      382.49      366.83     15.76 o 
  -6   3   3       50.60       51.94      8.50 o 
  -5   3   3     1587.21     1813.16     39.19 o 
  -4   3   3      358.58      366.12     15.83 o 
  -3   3   3     1323.97     1383.28     29.47 o 
  -2   3   3       40.32       67.67     12.16 o 
  -1   3   3      182.74      210.97     12.99 o 
   0   3   3     2774.26     2870.83     49.63 o 
   1   3   3     1934.53     1861.09     34.89 o 
   2   3   3        7.70       -9.22      9.06 o 
   3   3   3      160.14      162.53     25.58 o 
   4   3   3      160.53      198.27     20.13 o 
   5   3   3     1781.90     1834.24     55.98 o 
   6   3   3      669.12      702.13     18.44 o 
   7   3   3        0.02       -1.48      6.90 o 
   8   3   3       10.84        7.97      8.24 o 
   9   3   3       50.64       39.23     10.63 o 
  10   3   3      154.92      142.79     34.49 o 
  11   3   3       19.25       16.71     18.69 o 
  12   3   3      295.90      281.10     27.32 o 
  13   3   3       45.25       40.73     20.01 o 
  14   3   3       42.22       38.39     19.82 o 
  15   3   3       51.80       57.01     22.09 o 
  16   3   3      319.43      378.17     36.07 o 
  17   3   3      111.90      195.71     38.53 o 
  18   3   3        0.89       -2.98     30.71 o 
 -19   4   3       50.20       98.80     64.98 o 
 -18   4   3      304.40      340.78     37.59 o 
 -17   4   3      329.68      386.75     40.88 o 
 -16   4   3       33.58       40.36     21.05 o 
 -15   4   3        0.24        5.67     18.53 o 
 -14   4   3      243.89      246.85     38.10 o 
 -13   4   3      129.24      138.10     23.78 o 
 -12   4   3      545.41      521.86     33.77 o 
 -11   4   3       23.87       36.85     14.01 o 
 -10   4   3      350.03      353.42     18.46 o 
  -9   4   3      134.14      116.73     21.82 o 
  -8   4   3      940.47      916.62     34.99 o 
  -7   4   3      349.80      330.50     16.69 o 
  -6   4   3       73.78      132.82     11.98 o 
  -5   4   3        0.09        2.84      7.25 o 
  -4   4   3      160.41      122.50     13.20 o 
  -3   4   3        3.38       20.62      7.35 o 
  -2   4   3      908.77     1107.16     30.29 o 
  -1   4   3      255.25      237.99     12.18 o 
   0   4   3      150.97      142.74      8.99 o 
   1   4   3     2004.97     2102.18     58.00 o 
   2   4   3      521.47      604.41     30.56 o 
   3   4   3        8.55       35.47     13.03 o 
   4   4   3       10.29        5.38     11.62 o 
   5   4   3      973.23      941.56     40.27 o 
   6   4   3        3.46       12.77     14.22 o 
   7   4   3      305.06      289.85     19.80 o 
   8   4   3        2.52        5.36     35.02 o 
   9   4   3       98.18       96.46     23.70 o 
  10   4   3      165.44      226.70     29.33 o 
  11   4   3      482.65      492.06     72.07 o 
  12   4   3       48.77       30.76     17.21 o 
  13   4   3       53.66       73.34     20.85 o 
  14   4   3       12.07        5.54     18.67 o 
  15   4   3      220.34      254.59     46.24 o 
  16   4   3       12.29        4.27     27.51 o 
  17   4   3        7.85       -3.15     27.45 o 
 -18   5   3       31.87       38.31     30.23 o 
 -17   5   3      112.25      124.43     35.09 o 
 -16   5   3       48.09       49.59     23.08 o 
 -15   5   3      130.10      144.20     26.78 o 
 -14   5   3      157.28      148.63     27.76 o 
 -13   5   3        9.11      -10.14     16.37 o 
 -12   5   3       71.99       65.19     20.82 o 
 -11   5   3        2.06        4.06     12.38 o 
 -10   5   3       34.08       36.98     11.07 o 
  -9   5   3        0.29       -1.79      8.88 o 
  -8   5   3      220.51      202.60     14.72 o 
  -7   5   3      185.95      176.36     16.49 o 
  -6   5   3     1256.90     1266.52     29.21 o 
  -5   5   3      392.70      426.53     16.22 o 
  -4   5   3      179.64      168.52     14.67 o 
  -3   5   3      402.72      475.70     19.52 o 
  -2   5   3        9.85        7.28      7.51 o 
  -1   5   3       59.15       81.49     12.87 o 
   0   5   3      838.44      875.03     21.37 o 
   1   5   3       13.16       -0.88      8.45 o 
   2   5   3      117.36      107.44     25.46 o 
   3   5   3       12.21       18.79     12.81 o 
   4   5   3        9.84        5.93     13.25 o 
   5   5   3     1826.34     1734.85     59.04 o 
   6   5   3        0.04       -3.95     13.12 o 
   7   5   3      836.77      779.10     44.80 o 
   8   5   3       99.20       93.89     23.03 o 
   9   5   3      280.93      259.51     31.18 o 
  10   5   3       49.08       44.39     20.45 o 
  11   5   3       96.48       95.79     26.09 o 
  12   5   3      125.23      113.81     28.38 o 
  13   5   3       22.79      -14.88     17.32 o 
  14   5   3       77.63      112.59     25.02 o 
  15   5   3        0.13       -8.03     20.24 o 
  16   5   3       29.59       -0.98     29.35 o 
  17   5   3       27.70       73.50     35.58 o 
 -17   6   3      150.79      124.96     42.04 o 
 -16   6   3       85.31       88.68     31.95 o 
 -15   6   3       73.01       42.69     29.76 o 
 -14   6   3      243.13      251.17     30.97 o 
 -13   6   3      478.58      431.61     35.85 o 
 -12   6   3      187.01      168.22     25.51 o 
 -11   6   3        6.51        5.79     12.99 o 
 -10   6   3      755.31      806.57     27.37 o 
  -9   6   3        0.29       13.84     11.01 o 
  -8   6   3     1383.10     1322.13     33.20 o 
  -7   6   3       22.64       34.65     10.86 o 
  -6   6   3      252.65      235.74     18.20 o 
  -5   6   3     1886.57     1879.32     37.51 o 
  -4   6   3      215.04      226.37     14.82 o 
  -3   6   3      391.53      369.06     19.10 o 
  -2   6   3       45.62       83.81     11.39 o 
  -1   6   3     1105.87     1098.87     27.74 o 
   0   6   3      282.01      264.04     16.28 o 
   1   6   3      250.97      277.75     13.62 o 
   2   6   3      125.03       87.87     39.36 o 
   3   6   3      694.05      664.97     59.16 o 
   4   6   3      207.17      176.28     28.76 o 
   5   6   3      797.78      765.77     41.46 o 
   6   6   3      111.70       64.41     23.55 o 
   7   6   3      825.55      767.34     72.37 o 
   8   6   3        0.05      -20.37     15.27 o 
   9   6   3      146.43      163.87     28.52 o 
  10   6   3      284.83      247.18     32.89 o 
  11   6   3      294.72      289.87     35.78 o 
  12   6   3      104.50      104.22     27.07 o 
  13   6   3      228.96      261.18     31.62 o 
  14   6   3      158.75      152.06     27.78 o 
  15   6   3       33.73       57.59     25.77 o 
  16   6   3       24.88       15.88     59.12 o 
 -16   7   3       16.96       54.76     31.67 o 
 -15   7   3       32.13       56.82     30.39 o 
 -14   7   3        9.62       -2.13     25.08 o 
 -13   7   3       45.87       64.91     30.73 o 
 -12   7   3      523.43      522.08     37.69 o 
 -11   7   3        2.70       12.03     14.48 o 
 -10   7   3      137.81      126.07     16.04 o 
  -9   7   3      674.03      676.02     26.73 o 
  -8   7   3      615.79      579.91     32.85 o 
  -7   7   3        6.70       -2.79     11.37 o 
  -6   7   3      162.96      160.64     15.48 o 
  -5   7   3        2.98      -14.02     13.20 o 
  -4   7   3       30.61       46.51     10.87 o 
  -3   7   3      352.53      375.92     21.17 o 
  -2   7   3      118.70      125.16     13.74 o 
  -1   7   3      475.03      486.34     21.07 o 
   0   7   3      243.29      265.29     19.44 o 
   1   7   3      614.86      577.31     61.32 o 
   2   7   3        3.57       -5.73     14.63 o 
   3   7   3        7.56       -0.53     41.96 o 
   4   7   3     1054.82      896.68     46.70 o 
   5   7   3       87.71       72.29     22.15 o 
   6   7   3       21.84       59.99     21.84 o 
   7   7   3      283.60      321.26     34.60 o 
   8   7   3      339.13      281.84     33.45 o 
   9   7   3       40.65       43.98     21.74 o 
  10   7   3      168.60      140.61     71.39 o 
  11   7   3        0.35       -0.14     19.90 o 
  12   7   3      201.02      200.33     35.19 o 
  13   7   3       43.34       47.86     25.30 o 
  14   7   3       12.45       14.62     22.51 o 
  15   7   3        1.36      -13.58     22.07 o 
 -15   8   3        0.45       -9.62     26.80 o 
 -14   8   3       37.32        2.30     27.80 o 
 -13   8   3      387.54      322.87     42.38 o 
 -12   8   3      246.72      285.66     40.23 o 
 -11   8   3      112.12      120.59     23.43 o 
 -10   8   3        5.71       38.40     15.47 o 
  -9   8   3      250.78      260.81     22.82 o 
  -8   8   3      449.90      488.28     27.86 o 
  -7   8   3       20.74       12.88     13.25 o 
  -6   8   3      137.17      136.75     15.69 o 
  -5   8   3      170.40      208.95     17.60 o 
  -4   8   3        7.79       -7.22      9.49 o 
  -3   8   3      314.05      292.06     18.52 o 
  -2   8   3     2249.16     2195.82     49.68 o 
  -1   8   3      185.37      239.51     30.27 o 
   0   8   3        3.56        1.74     30.85 o 
   1   8   3      144.94      150.18     26.48 o 
   2   8   3      477.84      527.92     39.72 o 
   3   8   3      145.51      126.75     25.75 o 
   4   8   3      942.08      975.00     51.16 o 
   5   8   3       38.57       59.65     21.68 o 
   6   8   3      460.85      524.96    103.33 o 
   7   8   3     1561.06     1498.01     65.22 o 
   8   8   3        0.03        7.75     19.13 o 
   9   8   3       24.01       -4.88     18.93 o 
  10   8   3       20.08       37.79     24.69 o 
  11   8   3      243.20      238.82     42.23 o 
  12   8   3       53.45       38.37     28.63 o 
  13   8   3        7.47      -11.60     36.63 o 
  14   8   3       34.17       14.92     23.12 o 
 -14   9   3        6.65      -23.95     27.41 o 
 -13   9   3        2.86        8.24     28.17 o 
 -12   9   3        2.32        9.30     35.70 o 
 -11   9   3      241.49      248.74     30.83 o 
 -10   9   3        0.15       26.50     22.01 o 
  -9   9   3       15.83       29.30     16.17 o 
  -8   9   3      196.12      195.10     21.89 o 
  -7   9   3      207.11      234.04     28.94 o 
  -6   9   3       34.48       37.34     15.71 o 
  -5   9   3       98.82       94.96     15.28 o 
  -4   9   3      435.07      424.57     31.30 o 
  -3   9   3      275.80      264.36     28.26 o 
  -2   9   3       21.75       16.28     20.13 o 
  -1   9   3       75.49       99.39     23.20 o 
   0   9   3      308.44      284.99     33.70 o 
   1   9   3      205.35      224.71     41.01 o 
   2   9   3       65.61      105.52     25.76 o 
   3   9   3        0.09       -2.46     17.05 o 
   4   9   3      379.32      411.95     40.09 o 
   5   9   3      151.98      168.61     30.94 o 
   6   9   3       88.12       98.56     26.13 o 
   7   9   3       51.79       24.14     20.32 o 
   8   9   3     1179.51     1224.46     63.47 o 
   9   9   3       42.43       38.96     42.79 o 
  10   9   3        0.18       26.14     23.47 o 
  11   9   3       10.19       17.98     24.17 o 
  12   9   3       37.56       15.13     26.43 o 
 -12  10   3        9.74        3.50     27.59 o 
 -11  10   3       63.26      102.26     26.24 o 
 -10  10   3        7.35       19.87     21.27 o 
  -9  10   3       38.24       44.73     18.70 o 
  -8  10   3      116.66      129.26     20.97 o 
  -7  10   3       61.00       42.78     19.41 o 
  -6  10   3       32.02       11.98     38.43 o 
  -5  10   3      294.84      386.35     32.69 o 
  -4  10   3      205.42      217.92     44.22 o 
  -3  10   3        1.53        2.92     15.82 o 
  -2  10   3      104.09      116.53     22.31 o 
  -1  10   3       39.36        6.25     16.21 o 
   0  10   3        0.79      -10.93     24.18 o 
   1  10   3       32.48       27.37     17.58 o 
   2  10   3      799.11      819.55     53.99 o 
   3  10   3        0.08       -6.48     18.41 o 
   4  10   3      115.56       75.27     26.97 o 
   5  10   3       92.71       87.98     29.07 o 
   6  10   3      226.92      252.05     43.38 o 
   7  10   3      368.01      412.24     79.25 o 
   8  10   3        3.10       27.12     29.29 o 
   9  10   3      160.67      116.03     32.97 o 
  10  10   3      191.01      188.85     39.12 o 
  -9  11   3       22.23       25.33     28.57 o 
  -8  11   3       23.38       60.86     28.84 o 
  -7  11   3      340.52      302.69     66.97 o 
  -6  11   3       28.54       -7.13     24.53 o 
  -5  11   3       54.38       34.22     25.16 o 
  -4  11   3      462.75      513.57    113.31 o 
  -3  11   3      272.08      308.87     67.32 o 
  -2  11   3        0.94        3.61     18.29 o 
  -1  11   3        1.46       16.24     18.79 o 
   0  11   3      108.28      166.00     27.90 o 
   1  11   3        8.46       -1.39     19.38 o 
   2  11   3      401.43      417.75     36.66 o 
   3  11   3       54.10       79.28     22.55 o 
   4  11   3      325.76      379.05     44.01 o 
   5  11   3       55.94       55.04     38.87 o 
   6  11   3        7.16       16.59     35.36 o 
   7  11   3        4.35       10.64     25.17 o 
   8  11   3       20.38       14.22     30.09 o 
  -5  12   3       25.32       17.41     27.10 o 
  -4  12   3        0.27        2.14     25.33 o 
  -3  12   3      279.93      261.49     42.22 o 
  -2  12   3       27.40       41.35     41.90 o 
  -1  12   3      459.73      585.51    112.99 o 
   0  12   3        0.08       28.39     27.56 o 
   1  12   3       14.50       38.71     21.83 o 
   2  12   3        5.30       -3.46     20.21 o 
   3  12   3        0.41       -6.74     19.84 o 
   4  12   3       13.50        7.93     20.71 o 
 -19   0   4       42.20       56.24     42.55 o 
 -18   0   4      224.73      129.20     46.30 o 
 -17   0   4       72.05      131.43     43.76 o 
 -16   0   4        0.69       25.29     31.10 o 
 -15   0   4       72.26       92.03     36.25 o 
 -14   0   4     1523.75     1251.58     83.46 o 
 -13   0   4     1735.21     1588.32     91.66 o 
 -12   0   4     4021.53     3691.23    142.24 o 
 -11   0   4      232.00      269.66     40.46 o 
 -10   0   4       18.50        1.93     20.70 o 
  -9   0   4        7.44       -3.68     19.95 o 
  -8   0   4      649.41      565.71     47.02 o 
  -7   0   4     2345.09     2222.89     89.53 o 
  -6   0   4      154.37      160.52     27.80 o 
  -5   0   4      359.87      305.98     31.97 o 
  -4   0   4      993.60      867.10     26.80 o 
  -3   0   4      638.24      675.06     24.67 o 
  -2   0   4       26.18       52.80     28.10 o 
  -1   0   4      486.33      529.27     20.97 o 
   0   0   4       12.73       16.30      7.60 o 
   1   0   4       15.95       33.55     17.16 o 
   2   0   4        3.86        0.92      8.91 o 
   3   0   4     1561.18     1455.21     42.37 o 
   4   0   4      616.74      524.44     26.49 o 
   5   0   4      102.67       96.14     19.66 o 
   6   0   4     3765.65     3704.70     84.26 o 
   7   0   4       17.59       17.72     17.14 o 
   8   0   4      118.22      114.70     19.72 o 
   9   0   4      884.11      892.50     41.58 o 
  10   0   4      119.52      114.12     18.35 o 
  11   0   4      399.73      481.78     35.58 o 
  12   0   4     3637.40     3723.85     98.96 o 
  13   0   4      577.81      695.18     44.84 o 
  14   0   4      423.10      469.19     40.50 o 
  15   0   4      218.62      251.08     35.32 o 
  16   0   4      113.72      100.60     46.11 o 
 -19   1   4      321.13      496.21     51.77 o 
 -18   1   4       53.83       62.45     29.39 o 
 -17   1   4        2.73       -0.96     45.96 o 
 -16   1   4       97.03      106.30     27.99 o 
 -15   1   4      202.91      168.89     30.47 o 
 -14   1   4      375.51      368.98     37.09 o 
 -13   1   4      104.37       88.87     23.59 o 
 -12   1   4       14.37      -12.16     17.73 o 
 -11   1   4      485.92      416.19     37.58 o 
 -10   1   4      139.32      127.11     23.70 o 
  -9   1   4      732.11      697.64     79.05 o 
  -8   1   4        0.93        8.70     12.91 o 
  -7   1   4      285.55      245.48     22.91 o 
  -6   1   4      101.36       91.05      8.81 o 
  -5   1   4      722.31      656.03     20.53 o 
  -4   1   4     3019.92     3231.63     55.92 o 
  -3   1   4     2056.15     2044.63     40.60 o 
  -2   1   4      166.90      216.26     18.24 o 
  -1   1   4     3433.16     3526.41     51.98 o 
   0   1   4     1790.27     1782.42     31.61 o 
   1   1   4        3.65        2.14      6.30 o 
   2   1   4      918.61      901.47     25.33 o 
   3   1   4     1255.28     1173.76     29.84 o 
   4   1   4     1855.55     1844.91     40.18 o 
   5   1   4      548.86      472.29     21.05 o 
   6   1   4      597.57      631.70     26.48 o 
   7   1   4      142.50      126.16     19.75 o 
   8   1   4      256.82      248.49     19.52 o 
   9   1   4      253.47      260.93     29.73 o 
  10   1   4      401.27      451.46     29.05 o 
  11   1   4      780.97      783.02     27.21 o 
  12   1   4      250.50      281.42     19.48 o 
  13   1   4       96.35       66.74     14.98 o 
  14   1   4       21.84       16.69     15.62 o 
  15   1   4        0.03      -13.30     22.79 o 
  16   1   4      125.91      154.13     34.34 o 
  17   1   4      162.53      146.03     36.60 o 
 -19   2   4      258.38      218.97     39.38 o 
 -18   2   4      368.53      379.89     44.70 o 
 -17   2   4      388.69      495.82     47.08 o 
 -16   2   4      661.76      651.12     49.98 o 
 -15   2   4       16.11       76.67     25.30 o 
 -14   2   4       36.23       11.62     32.21 o 
 -13   2   4       18.44       28.00     31.95 o 
 -12   2   4       86.34       63.97     22.70 o 
 -11   2   4     1948.34     1857.71     67.57 o 
 -10   2   4      989.76      925.35     46.86 o 
  -9   2   4      304.14      297.49     16.35 o 
  -8   2   4     4219.44     4303.16     73.46 o 
  -7   2   4      343.54      387.11     16.88 o 
  -6   2   4        2.18       -1.15      8.41 o 
  -5   2   4      260.03      289.13     15.84 o 
  -4   2   4       17.41       14.44     13.51 o 
  -3   2   4     3534.53     3560.26     53.97 o 
  -2   2   4      210.65      236.36     15.48 o 
  -1   2   4      107.16      100.19     10.63 o 
   0   2   4     5092.44     5193.77     80.72 o 
   1   2   4       17.82       20.64      7.71 o 
   2   2   4     1243.95     1172.56     28.01 o 
   3   2   4       40.32       38.46      8.56 o 
   4   2   4       60.91       88.11     11.17 o 
   5   2   4      861.99      857.98     26.35 o 
   6   2   4      191.58      195.31     20.61 o 
   7   2   4     2782.37     2764.61     69.34 o 
   8   2   4     1224.58     1201.39     30.39 o 
   9   2   4       11.35       10.50     10.99 o 
  10   2   4     1095.24     1056.41     31.75 o 
  11   2   4        0.08       -8.39     13.07 o 
  12   2   4      921.64      953.18     42.10 o 
  13   2   4        0.53       16.05     16.81 o 
  14   2   4      442.15      480.03     46.28 o 
  15   2   4      534.77      624.18     57.35 o 
  16   2   4      741.45      841.33     71.78 o 
  17   2   4        0.71      -23.93     27.59 o 
 -19   3   4       39.66       15.50     23.86 o 
 -18   3   4      402.05      457.69     56.14 o 
 -17   3   4      211.36      229.60     39.07 o 
 -16   3   4       93.86       96.10     30.16 o 
 -15   3   4      286.66      309.57     38.56 o 
 -14   3   4      382.45      377.71     39.27 o 
 -13   3   4       38.67       17.11     20.45 o 
 -12   3   4      107.78       75.93     23.73 o 
 -11   3   4       46.64       20.47     18.61 o 
 -10   3   4      844.93      864.99     47.01 o 
  -9   3   4      832.46      726.20     21.36 o 
  -8   3   4      410.11      397.46     16.41 o 
  -7   3   4     2737.71     2682.96     44.81 o 
  -6   3   4      296.81      367.80     19.88 o 
  -5   3   4     1110.73     1157.18     32.75 o 
  -4   3   4      401.72      446.03     30.32 o 
  -3   3   4      306.66      321.94     17.66 o 
  -2   3   4     2874.10     2962.24     48.59 o 
  -1   3   4     9170.92     9616.55    136.63 o 
   0   3   4     1443.58     1493.61     33.94 o 
   1   3   4     4041.52     4023.09     66.40 o 
   2   3   4      247.36      259.61     22.38 o 
   3   3   4      162.90      135.64     18.25 o 
   4   3   4     1746.29     1696.67     73.93 o 
   5   3   4      181.08      206.48     23.03 o 
   6   3   4      644.67      609.70     18.81 o 
   7   3   4     2662.08     2582.54     43.40 o 
   8   3   4      286.09      283.28     23.67 o 
   9   3   4      377.03      374.70     33.55 o 
  10   3   4       22.16       32.85     19.62 o 
  11   3   4      203.93      228.40     31.45 o 
  12   3   4        0.97       -0.01     18.92 o 
  13   3   4        0.38      -15.49     16.31 o 
  14   3   4      173.12      182.69     27.41 o 
  15   3   4      323.59      430.89     54.77 o 
  16   3   4        0.33      -23.33     20.65 o 
  17   3   4      350.26      515.02    100.49 o 
 -18   4   4       90.07      107.13     28.23 o 
 -17   4   4        7.02      -22.96     23.54 o 
 -16   4   4      178.45      147.31     33.95 o 
 -15   4   4      586.58      607.26     41.01 o 
 -14   4   4      544.45      547.07    103.16 o 
 -13   4   4     1240.82     1259.74     62.15 o 
 -12   4   4      784.43      824.05     56.81 o 
 -11   4   4      109.44      106.22     25.06 o 
 -10   4   4      603.80      649.42     29.63 o 
  -9   4   4      269.78      269.48     16.66 o 
  -8   4   4       31.85        6.23      8.57 o 
  -7   4   4     2921.01     3046.25     52.16 o 
  -6   4   4      173.22      163.51     13.40 o 
  -5   4   4      752.12      801.76     25.61 o 
  -4   4   4     2175.14     2140.17     42.49 o 
  -3   4   4        0.05       19.04      9.11 o 
  -2   4   4      269.61      277.16     17.19 o 
  -1   4   4      237.04      258.27     22.37 o 
   0   4   4      165.81      225.25     11.07 o 
   1   4   4      739.14      677.89     33.39 o 
   2   4   4      444.64      409.82     48.71 o 
   3   4   4      228.47      154.64     20.58 o 
   4   4   4      318.49      251.00     26.37 o 
   5   4   4       49.35       61.15     37.33 o 
   6   4   4      894.70      906.00     43.56 o 
   7   4   4      288.07      316.13     44.25 o 
   8   4   4      369.88      337.80     52.75 o 
   9   4   4       11.22       -1.32     16.99 o 
  10   4   4      702.86      654.73     47.80 o 
  11   4   4      945.96      942.21     71.48 o 
  12   4   4     1130.25     1113.55    116.80 o 
  13   4   4      289.43      301.12     31.19 o 
  14   4   4      104.57      121.93     26.32 o 
  15   4   4       76.17       73.13     30.31 o 
  16   4   4       26.91       34.56     23.83 o 
  17   4   4      264.07      345.03     50.03 o 
 -18   5   4        8.68       -5.49     26.98 o 
 -17   5   4       23.08       42.14     23.91 o 
 -16   5   4        8.84       24.53     22.25 o 
 -15   5   4        1.62        6.98     19.62 o 
 -14   5   4      270.89      325.12     32.62 o 
 -13   5   4     1439.39     1391.20     56.84 o 
 -12   5   4      230.23      193.08     29.40 o 
 -11   5   4      996.45     1028.05     44.61 o 
 -10   5   4       20.73       22.38     12.73 o 
  -9   5   4        5.48        7.82      9.56 o 
  -8   5   4      216.37      241.30     15.95 o 
  -7   5   4       47.07       58.56     10.87 o 
  -6   5   4     2213.72     2199.88     40.32 o 
  -5   5   4     1770.76     1754.94     36.01 o 
  -4   5   4      747.70      791.00     28.50 o 
  -3   5   4     1617.86     1649.69     41.98 o 
  -2   5   4      408.53      473.76     26.13 o 
  -1   5   4       10.98       44.71      9.12 o 
   0   5   4      310.08      313.68     18.68 o 
   1   5   4      211.15      241.47     26.92 o 
   2   5   4     2448.70     2261.48     67.21 o 
   3   5   4     3833.86     3736.25     93.78 o 
   4   5   4      161.12      148.31     22.50 o 
   5   5   4     2504.54     2317.26     71.97 o 
   6   5   4       58.87       36.44     18.12 o 
   7   5   4       33.12       36.00     18.78 o 
   8   5   4     1257.69     1250.03     56.14 o 
   9   5   4       63.99      108.60     35.68 o 
  10   5   4      654.50      668.94     72.87 o 
  11   5   4      585.21      549.04     44.58 o 
  12   5   4        4.77      -26.03     20.06 o 
  13   5   4      571.93      620.41     50.73 o 
  14   5   4       18.63      -14.03     19.32 o 
  15   5   4        0.23       25.14     23.17 o 
  16   5   4        0.32      -11.42     22.69 o 
 -17   6   4      320.46      310.01     48.09 o 
 -16   6   4      239.97      193.52     38.47 o 
 -15   6   4      208.43      210.68     35.14 o 
 -14   6   4      317.20      293.77     32.27 o 
 -13   6   4      257.36      247.26     40.85 o 
 -12   6   4       93.70       91.01     31.56 o 
 -11   6   4      320.36      352.20     41.18 o 
 -10   6   4        0.12        4.61     12.17 o 
  -9   6   4      306.49      302.95     19.08 o 
  -8   6   4      907.89      855.48     27.51 o 
  -7   6   4       59.88       59.31     13.45 o 
  -6   6   4      253.51      309.14     19.48 o 
  -5   6   4       25.02        1.77      8.93 o 
  -4   6   4      158.82      154.72     15.22 o 
  -3   6   4      820.94      815.16     26.64 o 
  -2   6   4        5.22        0.42      9.07 o 
  -1   6   4      271.39      296.79     23.75 o 
   0   6   4      193.84      203.68     18.84 o 
   1   6   4      364.58      380.83     31.56 o 
   2   6   4       45.50       30.30     16.37 o 
   3   6   4       44.43       24.63     15.98 o 
   4   6   4      973.93      970.86     47.05 o 
   5   6   4      622.96      618.49     40.68 o 
   6   6   4      490.11      343.56     68.22 o 
   7   6   4      606.82      567.76    100.79 o 
   8   6   4        1.22       -0.45     18.29 o 
   9   6   4       26.57       28.14     20.34 o 
  10   6   4      648.07      567.59     45.41 o 
  11   6   4      839.49      794.23     66.55 o 
  12   6   4       81.78       78.94     27.92 o 
  13   6   4        1.94        6.25     24.77 o 
  14   6   4      219.52      292.84     35.36 o 
  15   6   4       73.80       71.81     26.86 o 
 -16   7   4        1.67      -19.14     27.03 o 
 -15   7   4      426.82      393.78     48.65 o 
 -14   7   4       24.05       39.87     27.97 o 
 -13   7   4      116.88      167.94     33.75 o 
 -12   7   4        5.00        6.25     19.17 o 
 -11   7   4        7.71       26.08     18.34 o 
 -10   7   4      553.73      562.19     30.34 o 
  -9   7   4      395.07      466.90     44.12 o 
  -8   7   4      194.66      207.57     19.54 o 
  -7   7   4      815.34      817.79     34.00 o 
  -6   7   4      374.76      383.25     20.66 o 
  -5   7   4      178.96      210.91     16.53 o 
  -4   7   4        3.12        3.91     10.54 o 
  -3   7   4       10.48       24.01     10.93 o 
  -2   7   4     1233.18     1266.40     40.56 o 
  -1   7   4     1524.84     1505.71     59.40 o 
   0   7   4     1124.36     1125.29     51.55 o 
   1   7   4     1266.54     1203.14     53.64 o 
   2   7   4        0.73      -20.97     15.21 o 
   3   7   4      192.87      209.61     28.42 o 
   4   7   4     1767.09     1543.41     62.18 o 
   5   7   4      335.70      363.94     35.19 o 
   6   7   4      838.18      834.58     69.28 o 
   7   7   4      483.65      508.01     53.73 o 
   8   7   4      200.33      177.72     29.65 o 
   9   7   4      175.92      147.16     55.69 o 
  10   7   4       15.27      -11.55     20.53 o 
  11   7   4       16.66       23.86     23.80 o 
  12   7   4       81.13       86.55     28.96 o 
  13   7   4       88.30       78.00     30.79 o 
  14   7   4      227.23      260.80     35.47 o 
 -15   8   4       31.45       15.07     40.08 o 
 -14   8   4      178.65      141.79     66.34 o 
 -13   8   4      164.82      157.76     36.28 o 
 -12   8   4       49.69       74.25     48.50 o 
 -11   8   4      341.26      373.66     43.42 o 
 -10   8   4       55.70       44.66     19.52 o 
  -9   8   4      213.68      245.48     22.49 o 
  -8   8   4      359.87      393.99     25.73 o 
  -7   8   4      207.58      216.32     20.85 o 
  -6   8   4      127.37      127.70     15.99 o 
  -5   8   4        5.49        1.00     10.56 o 
  -4   8   4      385.59      367.49     23.45 o 
  -3   8   4      542.69      525.26     47.08 o 
  -2   8   4      137.27      205.48     29.52 o 
  -1   8   4      309.11      364.64     36.34 o 
   0   8   4      143.74      156.41     27.89 o 
   1   8   4       85.94       98.68     23.80 o 
   2   8   4      154.49      105.63     28.35 o 
   3   8   4      348.45      375.90     36.35 o 
   4   8   4       24.56       -0.48     16.95 o 
   5   8   4        9.82        1.27     20.14 o 
   6   8   4      495.27      473.17     42.27 o 
   7   8   4        1.54       17.13     20.14 o 
   8   8   4      418.84      373.69     40.23 o 
   9   8   4      281.55      275.56     44.73 o 
  10   8   4      142.70      113.48     38.96 o 
  11   8   4      118.67      105.72     29.99 o 
  12   8   4      106.98      145.25     35.80 o 
  13   8   4       51.14       19.93     35.11 o 
 -13   9   4      198.23      186.26     40.30 o 
 -12   9   4       12.79       26.78     29.29 o 
 -11   9   4      440.83      437.64     46.51 o 
 -10   9   4        2.98        9.40     18.75 o 
  -9   9   4      182.78      187.16     26.66 o 
  -8   9   4      396.23      401.72     34.83 o 
  -7   9   4       28.11       31.04     17.22 o 
  -6   9   4     1494.30     1562.45     54.21 o 
  -5   9   4      581.08      657.78     50.71 o 
  -4   9   4      251.76      320.46     29.28 o 
  -3   9   4      481.55      494.29     34.07 o 
  -2   9   4      450.54      457.61    112.06 o 
  -1   9   4       37.28       68.18     24.76 o 
   0   9   4      246.28      241.46     33.85 o 
   1   9   4       43.19       50.30     23.07 o 
   2   9   4      696.86      701.55     61.47 o 
   3   9   4      830.32      749.98     50.89 o 
   4   9   4        0.13        9.89     19.07 o 
   5   9   4      632.29      645.97     48.98 o 
   6   9   4        0.14       -2.30     18.97 o 
   7   9   4       38.89       42.64     23.17 o 
   8   9   4        0.50       15.72     21.66 o 
   9   9   4       92.02      109.82     30.42 o 
  10   9   4      264.38      309.39     85.78 o 
  11   9   4       38.24       57.54     29.29 o 
 -11  10   4       16.71       29.27     29.75 o 
 -10  10   4        0.65       20.73     25.93 o 
  -9  10   4       10.59       44.52     36.90 o 
  -8  10   4       70.01       88.92     27.80 o 
  -7  10   4     1043.19     1084.21     59.75 o 
  -6  10   4      456.78      450.28     35.27 o 
  -5  10   4      299.74      362.43     40.68 o 
  -4  10   4      348.67      408.61     41.16 o 
  -3  10   4        0.00       25.42     18.53 o 
  -2  10   4       74.42       77.14     21.71 o 
  -1  10   4        0.60      -16.39     15.39 o 
   0  10   4       76.43       81.11     33.16 o 
   1  10   4      185.82      214.62     36.22 o 
   2  10   4      183.74      173.37     40.78 o 
   3  10   4      146.21      180.92     33.41 o 
   4  10   4      869.39      897.13     58.24 o 
   5  10   4        6.02       -1.13     20.87 o 
   6  10   4      337.76      410.96     45.16 o 
   7  10   4       27.69       22.54     24.31 o 
   8  10   4       33.46       29.84     25.28 o 
   9  10   4      164.24      204.90     39.55 o 
  -8  11   4        0.15        2.09     25.41 o 
  -7  11   4      157.20      172.40     50.09 o 
  -6  11   4       20.98       15.73     37.05 o 
  -5  11   4      459.51      543.41     40.57 o 
  -4  11   4       59.72       77.91     27.74 o 
  -3  11   4      220.91      203.77     29.49 o 
  -2  11   4      251.78      251.23     33.99 o 
  -1  11   4      315.41      283.77     36.47 o 
   0  11   4      579.02      687.84     45.08 o 
   1  11   4      110.41      140.56     34.60 o 
   2  11   4        2.38      -15.74     27.44 o 
   3  11   4      156.90      191.43     36.06 o 
   4  11   4      135.87      106.71     32.41 o 
   5  11   4        3.11      -31.00     20.67 o 
   6  11   4       64.03       75.57     29.36 o 
   7  11   4       93.71       61.74     34.47 o 
  -3  12   4      419.50      555.20     54.76 o 
  -2  12   4       37.95       73.47     59.23 o 
  -1  12   4      191.27      248.36     33.84 o 
   0  12   4      415.15      418.77     41.20 o 
   1  12   4        0.70       34.14     23.36 o 
   2  12   4      142.77      158.99     31.91 o 
 -19   1   5       87.03       83.09     33.07 o 
 -18   1   5      368.55      365.06     45.07 o 
 -17   1   5      735.79      764.20     67.52 o 
 -16   1   5      134.79      124.62     60.31 o 
 -15   1   5      336.04      353.79     39.98 o 
 -14   1   5      135.48      108.44     27.56 o 
 -13   1   5     1817.55     1737.05     70.31 o 
 -12   1   5      434.70      433.55     37.82 o 
 -11   1   5      328.32      289.35     31.41 o 
 -10   1   5      175.07      129.02     24.17 o 
  -9   1   5      357.06      317.63     29.92 o 
  -8   1   5     1901.67     1898.78     62.51 o 
  -7   1   5     1293.63     1323.94     50.97 o 
  -6   1   5     1772.64     1857.56     39.97 o 
  -5   1   5      549.59      544.59     26.68 o 
  -4   1   5      374.24      400.84     26.19 o 
  -3   1   5       68.67      101.54     11.85 o 
  -2   1   5      709.71      896.07     34.92 o 
  -1   1   5     7678.27     8176.98    105.33 o 
   0   1   5      749.42      809.97     23.45 o 
   1   1   5       74.82       74.42     14.80 o 
   2   1   5     1067.18     1167.10     40.21 o 
   3   1   5     3415.90     3358.04     61.72 o 
   4   1   5     1363.38     1425.03     36.85 o 
   5   1   5       26.88       34.61     11.32 o 
   6   1   5       80.67       70.22     12.91 o 
   7   1   5     1675.40     1698.39     44.69 o 
   8   1   5      149.90      156.66     17.90 o 
   9   1   5      331.76      313.22     35.44 o 
  10   1   5       82.65       94.97     15.29 o 
  11   1   5      825.66      913.71     48.80 o 
  12   1   5       90.54       99.55     21.74 o 
  13   1   5       26.40       20.15     17.58 o 
  14   1   5       45.10       48.73     25.47 o 
  15   1   5       37.67       74.19     29.68 o 
  16   1   5        9.95      103.26     44.94 o 
 -19   2   5       11.31        1.56     28.83 o 
 -18   2   5       93.36       59.73     30.70 o 
 -17   2   5      130.15      111.69     32.68 o 
 -16   2   5       53.15       22.05     25.08 o 
 -15   2   5      102.89       54.61     53.26 o 
 -14   2   5       88.88       82.11     26.44 o 
 -13   2   5       31.06       38.44     21.67 o 
 -12   2   5      104.83      140.81     41.01 o 
 -11   2   5      985.12     1027.76     52.33 o 
 -10   2   5       24.51       15.72     18.84 o 
  -9   2   5       15.91       29.83     18.27 o 
  -8   2   5      766.21      740.73     28.17 o 
  -7   2   5      313.22      289.11     23.02 o 
  -6   2   5      293.10      313.83     19.91 o 
  -5   2   5      285.18      362.86     19.84 o 
  -4   2   5      721.28      730.72     25.63 o 
  -3   2   5      649.22      716.55     22.60 o 
  -2   2   5     2005.12     2112.77     40.05 o 
  -1   2   5      739.86      837.11     27.18 o 
   0   2   5     2334.09     2561.85     50.92 o 
   1   2   5      640.18      682.91     33.20 o 
   2   2   5      758.50      909.05     61.20 o 
   3   2   5        3.51      -10.23      6.82 o 
   4   2   5      629.48      649.06     50.23 o 
   5   2   5      139.55      123.49     22.69 o 
   6   2   5       60.97       66.21     13.19 o 
   7   2   5        5.82        8.86     11.17 o 
   8   2   5        9.91        7.64      9.49 o 
   9   2   5      789.08      890.63     34.27 o 
  10   2   5        0.22        5.70     17.35 o 
  11   2   5       11.52       -0.37     19.55 o 
  12   2   5      343.30      334.08     38.51 o 
  13   2   5      187.89      205.95     48.82 o 
  14   2   5        3.60        1.94     18.88 o 
  15   2   5       30.38       11.37     21.57 o 
  16   2   5       59.16       10.99     23.34 o 
  17   2   5       27.53       10.31     44.78 o 
 -18   3   5       38.17       40.48     30.61 o 
 -17   3   5      309.58      351.69     43.74 o 
 -16   3   5       80.46       59.63     27.63 o 
 -15   3   5       77.64       40.10     25.27 o 
 -14   3   5      255.88      250.58     36.53 o 
 -13   3   5      717.55      750.07     50.03 o 
 -12   3   5      195.60      217.84     45.90 o 
 -11   3   5       10.97       -6.16     18.32 o 
 -10   3   5     1267.01     1235.60     56.24 o 
  -9   3   5       11.67       11.70     16.07 o 
  -8   3   5     2143.91     2124.84     61.27 o 
  -7   3   5      113.28      127.52     17.07 o 
  -6   3   5     1014.89     1023.37     38.88 o 
  -5   3   5      807.66      836.84     28.90 o 
  -4   3   5       17.96        5.88      8.12 o 
  -3   3   5        0.26       11.85      7.69 o 
  -2   3   5      110.61      205.06     15.51 o 
  -1   3   5     8454.98     8606.74    127.79 o 
   0   3   5     2333.95     2479.78     50.37 o 
   1   3   5      120.32      107.14     12.53 o 
   2   3   5       25.65        8.88     14.94 o 
   3   3   5     1213.10     1301.89     48.14 o 
   4   3   5      116.03       90.55     19.11 o 
   5   3   5      320.59      305.15     16.66 o 
   6   3   5      657.14      677.20     39.59 o 
   7   3   5        2.72       -6.17     14.34 o 
   8   3   5      714.20      657.92     42.35 o 
   9   3   5      115.50       97.50     24.71 o 
  10   3   5      296.98      261.50     32.05 o 
  11   3   5       33.13       77.08     24.64 o 
  12   3   5      175.42      180.21     31.75 o 
  13   3   5       47.17       22.54     19.15 o 
  14   3   5        0.13       11.57     20.04 o 
  15   3   5        7.74       51.76     23.60 o 
  16   3   5        0.77       25.72     24.50 o 
 -18   4   5       78.68       54.49     26.00 o 
 -17   4   5        0.42       19.68     28.34 o 
 -16   4   5      308.07      237.88     39.34 o 
 -15   4   5      206.92      225.70     48.63 o 
 -14   4   5       10.48       17.09     22.70 o 
 -13   4   5      118.20      158.79     41.28 o 
 -12   4   5      847.99      757.91     52.96 o 
 -11   4   5      136.87      181.82     29.51 o 
 -10   4   5      104.86      101.91     25.73 o 
  -9   4   5       48.95       39.88     13.83 o 
  -8   4   5     2606.62     2691.22     49.41 o 
  -7   4   5      294.52      298.84     17.40 o 
  -6   4   5       38.14       40.15     23.48 o 
  -5   4   5      421.14      424.57     20.82 o 
  -4   4   5     1104.17     1065.34     30.17 o 
  -3   4   5      406.84      446.30     22.62 o 
  -2   4   5       43.97       45.47     10.82 o 
  -1   4   5       47.90       51.76     11.52 o 
   0   4   5     2006.47     1891.86     42.52 o 
   1   4   5     1601.99     1591.75     68.58 o 
   2   4   5       76.23      110.41     19.92 o 
   3   4   5      198.52      234.59     25.69 o 
   4   4   5      804.91      720.95     39.66 o 
   5   4   5        4.70        5.57     15.51 o 
   6   4   5      160.73      130.40     23.41 o 
   7   4   5      308.89      311.59     31.64 o 
   8   4   5      526.02      599.76     42.40 o 
   9   4   5        5.96       15.45     19.22 o 
  10   4   5      205.61      175.02     30.56 o 
  11   4   5      249.51      235.31     34.36 o 
  12   4   5      512.68      523.33     45.70 o 
  13   4   5       39.61       77.01     27.46 o 
  14   4   5        4.97        1.66     20.72 o 
  15   4   5       11.56       46.25     24.44 o 
  16   4   5       69.64       68.20     28.23 o 
 -17   5   5       19.83        1.65     22.36 o 
 -16   5   5        0.89        4.55     21.27 o 
 -15   5   5      171.87      190.29     42.09 o 
 -14   5   5      215.42      160.38     28.43 o 
 -13   5   5      125.55       99.08     29.33 o 
 -12   5   5       13.54       18.86     28.50 o 
 -11   5   5       75.01       99.28     44.03 o 
 -10   5   5       13.41       -5.90     18.71 o 
  -9   5   5     1322.21     1352.15     52.07 o 
  -8   5   5       24.50        7.80     10.85 o 
  -7   5   5      278.79      290.35     21.03 o 
  -6   5   5        0.76       14.54     12.12 o 
  -5   5   5        8.64        2.79     10.14 o 
  -4   5   5       85.89      113.47     15.95 o 
  -3   5   5       20.21       24.21     11.18 o 
  -2   5   5       48.69       44.13     11.92 o 
  -1   5   5      183.52      203.23     14.35 o 
   0   5   5      744.22      798.02     27.16 o 
   1   5   5        3.60       -6.22     15.34 o 
   2   5   5       11.44        2.41     13.94 o 
   3   5   5      107.04       99.12     21.34 o 
   4   5   5      384.55      362.03     32.47 o 
   5   5   5       23.83       16.97     21.73 o 
   6   5   5      487.24      438.81     36.69 o 
   7   5   5      159.42      139.38     25.84 o 
   8   5   5       24.56       48.48     24.59 o 
   9   5   5        6.78       -5.85     17.88 o 
  10   5   5       56.69       34.46     22.39 o 
  11   5   5        2.12       -0.41     21.24 o 
  12   5   5      293.98      278.44     49.75 o 
  13   5   5       12.36        8.77     24.02 o 
  14   5   5       49.33       25.48     22.85 o 
  15   5   5       14.56       66.54     27.38 o 
 -17   6   5       16.21        5.47     23.85 o 
 -16   6   5       17.06       42.69     25.65 o 
 -15   6   5      122.39      168.67     40.77 o 
 -14   6   5        5.19       -6.15     19.55 o 
 -13   6   5       72.17       22.12     33.63 o 
 -12   6   5     1271.63     1337.11     53.76 o 
 -11   6   5       38.94       32.06     19.36 o 
 -10   6   5        0.03       -7.39     15.98 o 
  -9   6   5       23.85       11.02     13.91 o 
  -8   6   5      864.27      896.59     28.48 o 
  -7   6   5      144.88      166.84     15.80 o 
  -6   6   5      569.35      618.63     24.00 o 
  -5   6   5       48.47       64.80     14.87 o 
  -4   6   5      158.50      173.28     16.20 o 
  -3   6   5     2094.16     2118.78     56.74 o 
  -2   6   5       31.40       27.94     10.29 o 
  -1   6   5        0.63       -6.23     14.53 o 
   0   6   5      297.27      270.70     29.11 o 
   1   6   5      282.85      279.14     29.14 o 
   2   6   5       98.58       66.61     19.83 o 
   3   6   5       86.16      109.53     23.64 o 
   4   6   5      360.77      383.27     35.03 o 
   5   6   5      533.79      561.97     79.05 o 
   6   6   5      115.21       81.76     29.35 o 
   7   6   5      553.72      624.18     81.68 o 
   8   6   5      285.42      239.10     33.36 o 
   9   6   5       10.49       51.03     23.27 o 
  10   6   5      434.18      368.31     40.95 o 
  11   6   5      307.32      278.08     45.09 o 
  12   6   5      677.97      585.10     51.24 o 
  13   6   5       94.62       55.77     29.50 o 
  14   6   5      119.78      192.62     32.71 o 
 -15   7   5      116.66       88.23     27.95 o 
 -14   7   5      306.05      285.20     34.41 o 
 -13   7   5        0.03       -7.88     20.04 o 
 -12   7   5      241.74      234.45     29.91 o 
 -11   7   5       92.40       57.13     25.67 o 
 -10   7   5      369.32      365.21     31.95 o 
  -9   7   5      339.50      332.77     25.08 o 
  -8   7   5       13.40       27.51     13.54 o 
  -7   7   5       25.02       29.05     13.35 o 
  -6   7   5      252.08      277.98     21.76 o 
  -5   7   5     1408.37     1346.97     38.81 o 
  -4   7   5       35.17       26.10     14.11 o 
  -3   7   5       90.08       98.55     23.99 o 
  -2   7   5      264.38      265.79     31.70 o 
  -1   7   5      372.57      348.21     50.06 o 
   0   7   5       49.09       36.71     20.02 o 
   1   7   5        1.39       -9.45     14.99 o 
   2   7   5       18.98       32.43     19.50 o 
   3   7   5      396.04      379.37     35.89 o 
   4   7   5        3.18       17.33     18.32 o 
   5   7   5        5.81       32.10     19.79 o 
   6   7   5       20.85       -0.22     17.21 o 
   7   7   5        2.45       -2.57     17.38 o 
   8   7   5      124.51      120.19     28.86 o 
   9   7   5       11.50       14.60     23.00 o 
  10   7   5        3.69       -4.05     20.67 o 
  11   7   5        2.99      -27.68     20.18 o 
  12   7   5      216.29      179.87     37.15 o 
  13   7   5       10.30       13.91     27.36 o 
 -14   8   5        0.63      -22.27     25.90 o 
 -13   8   5      105.01      100.42     33.84 o 
 -12   8   5       96.53      118.33     26.26 o 
 -11   8   5      513.79      521.40    111.64 o 
 -10   8   5        6.30       13.35     22.88 o 
  -9   8   5       19.07       23.50     26.95 o 
  -8   8   5       84.25      100.29     18.15 o 
  -7   8   5      428.63      479.65     27.35 o 
  -6   8   5      751.28      781.54     33.66 o 
  -5   8   5       55.74       86.75     26.47 o 
  -4   8   5      175.16      291.63     34.65 o 
  -3   8   5        2.92       17.46     19.03 o 
  -2   8   5      473.55      521.66     42.16 o 
  -1   8   5        9.36        7.35     18.14 o 
   0   8   5      531.04      564.02     98.50 o 
   1   8   5       12.82       10.36     18.41 o 
   2   8   5        0.01       11.12     20.65 o 
   3   8   5       51.59       50.62     21.88 o 
   4   8   5       14.97       14.02     24.17 o 
   5   8   5      367.86      244.01     34.11 o 
   6   8   5       90.02       71.34     25.62 o 
   7   8   5      257.78      189.40     96.81 o 
   8   8   5      180.00      185.85     49.56 o 
   9   8   5      475.42      505.17     47.50 o 
  10   8   5       22.70       16.01     23.43 o 
  11   8   5       29.08       17.12     26.22 o 
  12   8   5      103.75       71.32     31.28 o 
 -13   9   5       26.59       31.49     50.57 o 
 -12   9   5        3.54       63.20     31.51 o 
 -11   9   5       49.86       57.67     30.25 o 
 -10   9   5      121.71      136.78     33.19 o 
  -9   9   5      697.15      748.67     51.42 o 
  -8   9   5        1.53       13.01     31.97 o 
  -7   9   5      186.94      166.10     37.75 o 
  -6   9   5       33.14       27.20     18.08 o 
  -5   9   5      243.30      238.65     27.81 o 
  -4   9   5       91.20      131.01     24.01 o 
  -3   9   5       61.36      105.22     27.68 o 
  -2   9   5      191.86      174.34     33.48 o 
  -1   9   5      306.02      303.19     67.25 o 
   0   9   5      358.03      360.44     40.13 o 
   1   9   5       63.08       21.32     46.42 o 
   2   9   5       82.88       62.97     38.05 o 
   3   9   5      336.61      249.46     41.98 o 
   4   9   5       81.12       48.88     24.07 o 
   5   9   5       46.45       56.83     25.48 o 
   6   9   5       25.61       40.75     23.74 o 
   7   9   5      477.75      449.61     46.51 o 
   8   9   5       56.71       33.75     25.27 o 
   9   9   5        1.66      -10.19     23.34 o 
  10   9   5       86.13       53.83     29.38 o 
  -9  10   5       21.84        6.64     33.98 o 
  -8  10   5       10.75      -28.36     32.27 o 
  -7  10   5        4.32        0.60     22.79 o 
  -6  10   5      310.28      422.22     35.88 o 
  -5  10   5       82.09       79.31     23.99 o 
  -4  10   5       14.81       33.99     19.81 o 
  -3  10   5      333.33      350.16     34.67 o 
  -2  10   5        1.56       -9.89     17.41 o 
  -1  10   5       40.96       34.64     49.89 o 
   0  10   5      100.71       77.36     28.04 o 
   1  10   5       13.42       34.31     23.77 o 
   2  10   5       16.57       10.18     22.43 o 
   3  10   5        5.18       30.22     21.95 o 
   4  10   5       29.45       -4.44     36.59 o 
   5  10   5      323.07      329.80     42.40 o 
   6  10   5       37.89       10.00     23.02 o 
   7  10   5      197.42      179.90     35.98 o 
   8  10   5       10.95       25.80     26.77 o 
  -7  11   5        0.01        8.48     26.18 o 
  -6  11   5       46.56       50.82     24.11 o 
  -5  11   5      621.41      672.89     45.02 o 
  -4  11   5       80.21       87.30     24.97 o 
  -3  11   5      111.26      151.70     28.54 o 
  -2  11   5      808.13      837.50     49.56 o 
  -1  11   5        1.69       35.01     22.26 o 
   0  11   5       51.04       27.77     26.51 o 
   1  11   5       16.21       49.24     28.11 o 
   2  11   5       95.64      127.58     34.18 o 
   3  11   5       77.33       84.93     29.32 o 
   4  11   5      109.78       49.86     40.40 o 
   5  11   5       22.54       36.56     37.07 o 
 -19   0   6       54.04       83.16     46.60 o 
 -18   0   6       57.42       53.32     45.85 o 
 -17   0   6       86.38      139.17     47.86 o 
 -16   0   6       20.21       97.19     42.55 o 
 -15   0   6       38.51       -2.69     34.20 o 
 -14   0   6        0.32       13.20     29.24 o 
 -13   0   6       35.08       63.10     34.96 o 
 -12   0   6     1381.22     1420.79     90.10 o 
 -11   0   6     3071.26     2735.43    123.62 o 
 -10   0   6     1761.42     1602.58     91.24 o 
  -9   0   6      117.46      133.71     34.55 o 
  -8   0   6       71.00       51.88     28.21 o 
  -7   0   6       58.61       47.78     25.67 o 
  -6   0   6      169.24      122.90     30.68 o 
  -5   0   6     3194.93     2943.12    111.26 o 
  -4   0   6        0.48      -10.49     11.41 o 
  -3   0   6      911.56      829.85     75.56 o 
  -2   0   6       41.32       31.79     12.68 o 
  -1   0   6     1447.83     1531.98     39.41 o 
   0   0   6     3143.81     3257.81     76.55 o 
   1   0   6      235.98      287.58     22.99 o 
   2   0   6      135.83      183.58     20.62 o 
   3   0   6      555.33      471.63     46.00 o 
   4   0   6      110.42      134.32     19.53 o 
   5   0   6     4027.76     4048.90     95.12 o 
   6   0   6       76.53       52.03     18.56 o 
   7   0   6     1095.37     1128.43     47.90 o 
   8   0   6      434.54      489.13     75.05 o 
   9   0   6      360.37      357.57     48.18 o 
  10   0   6        0.19       -6.09     15.81 o 
  11   0   6      942.84     1011.66     70.53 o 
  12   0   6     1016.01     1049.99     74.48 o 
 -19   1   6      563.27      531.42     56.12 o 
 -18   1   6      134.96      127.16     61.91 o 
 -17   1   6       44.76       71.84     30.99 o 
 -16   1   6       31.61       69.81     28.40 o 
 -15   1   6       62.96      105.87     28.99 o 
 -14   1   6     2171.58     2003.29     90.02 o 
 -13   1   6       77.45       92.06     27.76 o 
 -12   1   6      675.61      622.09     46.16 o 
 -11   1   6       29.19       -1.71     19.61 o 
 -10   1   6        0.11      -23.91     15.94 o 
  -9   1   6      108.01       87.89     22.92 o 
  -8   1   6      375.74      398.20     75.80 o 
  -7   1   6      102.81       91.77     11.85 o 
  -6   1   6       18.89       33.58     10.29 o 
  -5   1   6      560.17      563.24     27.43 o 
  -4   1   6     1082.22     1067.80     32.57 o 
  -3   1   6      145.42      148.85     17.67 o 
  -2   1   6     1245.26     1317.80     34.23 o 
  -1   1   6     1017.41     1115.79     29.41 o 
   0   1   6       10.39        7.42     11.23 o 
   1   1   6       90.20       87.37     23.32 o 
   2   1   6       14.82        7.25     10.47 o 
   3   1   6      258.03      261.34     34.15 o 
   4   1   6     2348.74     2426.04     53.46 o 
   5   1   6       84.01       67.41     13.64 o 
   6   1   6      297.79      326.89     21.93 o 
   7   1   6      341.31      384.08     24.68 o 
   8   1   6      478.17      500.58     34.72 o 
   9   1   6      147.10      137.90     19.36 o 
  10   1   6      517.35      597.99     42.94 o 
  11   1   6        1.13       35.25     20.86 o 
  12   1   6      230.93      258.31     35.02 o 
  13   1   6        0.57      -13.65     21.77 o 
  14   1   6      357.16      498.70     65.75 o 
 -18   2   6       11.86       -7.40     27.77 o 
 -17   2   6      191.63      269.16     91.92 o 
 -16   2   6      173.81      159.01     99.43 o 
 -15   2   6      240.16      238.04     37.47 o 
 -14   2   6       92.66       92.90     29.40 o 
 -13   2   6        8.44       -8.38     20.12 o 
 -12   2   6      545.11      499.85     41.97 o 
 -11   2   6      322.57      268.54     32.95 o 
 -10   2   6       16.12        6.91     17.49 o 
  -9   2   6      154.69      124.00     25.09 o 
  -8   2   6      659.47      655.84     41.08 o 
  -7   2   6     3549.55     3500.80     77.73 o 
  -6   2   6      585.79      563.09     29.26 o 
  -5   2   6     1104.30     1164.40     38.18 o 
  -4   2   6      769.53      729.35     27.84 o 
  -3   2   6      204.25      269.87     16.46 o 
  -2   2   6      274.21      457.40     23.86 o 
  -1   2   6     6969.57     7079.11    111.70 o 
   0   2   6      535.48      583.13     25.36 o 
   1   2   6     1956.25     1878.97     58.20 o 
   2   2   6      355.58      394.10     45.84 o 
   3   2   6      215.38      215.47     16.94 o 
   4   2   6       68.58       83.55     13.07 o 
   5   2   6      215.96      213.36     17.57 o 
   6   2   6       76.24       74.91     25.55 o 
   7   2   6      386.23      406.82     34.21 o 
   8   2   6       46.27       44.11     19.96 o 
   9   2   6      309.81      386.58     56.64 o 
  10   2   6      686.52      807.99     63.18 o 
  11   2   6        0.43        7.83     19.88 o 
  12   2   6     1039.70     1093.93     60.11 o 
  13   2   6       10.48       14.96     19.89 o 
  14   2   6        0.43      -18.38     18.99 o 
  15   2   6      421.18      458.52     39.22 o 
 -18   3   6      265.47      362.39     99.18 o 
 -17   3   6       20.15        8.58     26.97 o 
 -16   3   6      684.56      751.32     57.08 o 
 -15   3   6      169.02      183.36     34.71 o 
 -14   3   6       55.88       50.46     28.00 o 
 -13   3   6       47.81       54.18     24.70 o 
 -12   3   6        6.93        4.02     20.27 o 
 -11   3   6        3.08       -3.67     20.40 o 
 -10   3   6     1094.59     1097.34     62.21 o 
  -9   3   6      121.70      135.35     25.92 o 
  -8   3   6     1929.08     1952.08     48.26 o 
  -7   3   6       60.79       35.00     12.20 o 
  -6   3   6      266.63      271.95     19.95 o 
  -5   3   6      131.58      119.02     15.02 o 
  -4   3   6      479.94      519.57     22.31 o 
  -3   3   6       28.97       51.97     12.53 o 
  -2   3   6      156.69      198.49     17.05 o 
  -1   3   6     2174.94     2265.55     50.88 o 
   0   3   6     3702.78     3810.68     71.08 o 
   1   3   6       55.34       99.05     19.68 o 
   2   3   6      474.36      439.42     54.13 o 
   3   3   6      548.61      561.43     36.32 o 
   4   3   6       38.72       15.82     14.99 o 
   5   3   6      974.22      970.99     47.04 o 
   6   3   6      787.99      761.68     44.60 o 
   7   3   6       71.16       70.58     22.17 o 
   8   3   6      803.00      804.28     64.56 o 
   9   3   6      158.41      167.97     28.98 o 
  10   3   6      225.61      241.74     75.96 o 
  11   3   6      199.57      180.14     32.11 o 
  12   3   6        1.13       -5.44     25.05 o 
  13   3   6      149.65      196.27     36.46 o 
  14   3   6      186.86      212.11     37.64 o 
  15   3   6       27.15       22.49     24.04 o 
 -17   4   6        0.02       14.58     30.15 o 
 -16   4   6      118.67       85.85     40.03 o 
 -15   4   6      161.77      147.15     32.53 o 
 -14   4   6        2.95       41.99     25.67 o 
 -13   4   6      621.23      739.90     52.26 o 
 -12   4   6        2.35      -10.51     21.16 o 
 -11   4   6      500.54      530.11     43.17 o 
 -10   4   6      494.29      515.83     41.35 o 
  -9   4   6      470.13      418.01     52.65 o 
  -8   4   6      428.28      374.94     27.18 o 
  -7   4   6      282.24      317.74     22.49 o 
  -6   4   6      246.97      265.92     20.95 o 
  -5   4   6      848.11      863.32     29.26 o 
  -4   4   6      200.51      228.94     17.35 o 
  -3   4   6     4229.98     4246.78     79.67 o 
  -2   4   6      383.25      394.29     22.48 o 
  -1   4   6       17.97       30.80     10.75 o 
   0   4   6      341.94      347.23     20.33 o 
   1   4   6       62.98       87.99     20.25 o 
   2   4   6        6.94       37.00     16.24 o 
   3   4   6     1281.41     1254.31     78.95 o 
   4   4   6      906.45      835.15     44.57 o 
   5   4   6      850.53      783.55    119.30 o 
   6   4   6      869.35      765.14     45.72 o 
   7   4   6      684.79      740.36     75.84 o 
   8   4   6        3.85       -6.77     17.99 o 
   9   4   6        9.66      -23.53     15.69 o 
  10   4   6       70.93       38.48     22.50 o 
  11   4   6      178.17      156.53     31.30 o 
  12   4   6       14.66       22.39     23.96 o 
  13   4   6       23.56       74.38     30.27 o 
  14   4   6      310.37      267.32     34.68 o 
  15   4   6       42.76       83.19     29.05 o 
 -17   5   6      256.51      250.48     35.89 o 
 -16   5   6       21.17        9.21     26.18 o 
 -15   5   6       58.79       91.12     32.03 o 
 -14   5   6       62.87       40.18     27.65 o 
 -13   5   6        1.72       -7.64     23.21 o 
 -12   5   6     1636.96     1603.77     71.79 o 
 -11   5   6      882.30      927.10     54.95 o 
 -10   5   6      693.96      650.18     66.02 o 
  -9   5   6        7.13       11.20     19.58 o 
  -8   5   6      203.83      222.63     21.89 o 
  -7   5   6      101.02       95.52     17.45 o 
  -6   5   6      580.89      602.65     51.44 o 
  -5   5   6      118.00      101.41     14.89 o 
  -4   5   6      930.95      958.99     49.52 o 
  -3   5   6      203.06      220.85     25.81 o 
  -2   5   6       59.38       80.07     27.52 o 
  -1   5   6      859.92      883.52     31.31 o 
   0   5   6       81.81       56.16     31.28 o 
   1   5   6      392.77      446.59     35.40 o 
   2   5   6      229.07      212.37     27.78 o 
   3   5   6      259.35      234.20     29.31 o 
   4   5   6     2504.42     2393.34     78.28 o 
   5   5   6        3.51      -10.02     15.89 o 
   6   5   6      256.69      240.47     41.58 o 
   7   5   6      710.02      781.94     49.85 o 
   8   5   6        4.20      -11.37     16.72 o 
   9   5   6       21.99       54.60     23.76 o 
  10   5   6      523.00      486.75     44.76 o 
  11   5   6       49.46       14.39     22.99 o 
  12   5   6      633.47      597.51     51.58 o 
  13   5   6       39.61       24.07     27.45 o 
  14   5   6       65.12       72.67     32.77 o 
 -16   6   6       75.41       90.72     28.34 o 
 -15   6   6      577.57      532.26     43.32 o 
 -14   6   6      543.02      499.14     54.46 o 
 -13   6   6      193.09      155.98     27.56 o 
 -12   6   6      330.96      287.94     36.53 o 
 -11   6   6        0.56        7.32     20.62 o 
 -10   6   6      271.81      215.54     31.88 o 
  -9   6   6      220.66      241.08     33.83 o 
  -8   6   6      732.31      678.49     35.03 o 
  -7   6   6      792.43      798.85     31.29 o 
  -6   6   6     1900.23     1816.60     52.82 o 
  -5   6   6       18.28       24.14     12.36 o 
  -4   6   6      214.63      242.54     18.29 o 
  -3   6   6      792.71      857.01     34.34 o 
  -2   6   6        9.59       57.05     19.77 o 
  -1   6   6     2140.21     2121.34     72.24 o 
   0   6   6       16.26       20.08     19.74 o 
   1   6   6       34.84       21.90     18.14 o 
   2   6   6      204.92      201.35     40.80 o 
   3   6   6      778.53      790.99     74.40 o 
   4   6   6      360.74      315.45     34.36 o 
   5   6   6        0.50      -14.88     16.94 o 
   6   6   6        0.60      -10.41     17.15 o 
   7   6   6        2.22       14.11     19.46 o 
   8   6   6      131.39      103.40     27.63 o 
   9   6   6      163.64      182.35     33.70 o 
  10   6   6      163.85      178.48     59.06 o 
  11   6   6      393.91      399.31     45.47 o 
  12   6   6       78.82      116.51     33.87 o 
  13   6   6      200.33      110.77     35.03 o 
 -15   7   6      755.20      798.37     51.97 o 
 -14   7   6        8.37        3.54     26.27 o 
 -13   7   6      285.19      321.44     61.21 o 
 -12   7   6       42.09       64.85     30.82 o 
 -11   7   6       24.78       17.74     20.46 o 
 -10   7   6      176.00      156.77     34.57 o 
  -9   7   6      178.43      179.85     25.84 o 
  -8   7   6     1456.87     1531.79     51.26 o 
  -7   7   6      406.37      471.90     26.20 o 
  -6   7   6      255.05      270.43     47.75 o 
  -5   7   6     1064.54     1083.03     54.38 o 
  -4   7   6       15.52       20.96     18.58 o 
  -3   7   6      199.03      265.36     57.32 o 
  -2   7   6       62.20       51.11     20.38 o 
  -1   7   6       96.15       77.90     27.97 o 
   0   7   6     1840.37     1817.00     70.11 o 
   1   7   6      216.75      249.08     32.77 o 
   2   7   6      361.78      345.27     66.36 o 
   3   7   6      917.41      772.87     49.84 o 
   4   7   6      186.80      183.02     30.29 o 
   5   7   6        8.14        3.85     19.50 o 
   6   7   6      405.68      376.02     39.49 o 
   7   7   6      266.16      166.21     32.27 o 
   8   7   6      806.03      750.70     54.05 o 
   9   7   6      125.33      114.15     30.08 o 
  10   7   6      196.38      224.43     43.32 o 
  11   7   6       85.05      105.36     37.90 o 
  12   7   6        0.73       24.92     33.09 o 
 -13   8   6        2.06       33.00     25.06 o 
 -12   8   6      210.37      197.82     31.99 o 
 -11   8   6      241.27      200.03     37.08 o 
 -10   8   6       43.25       46.65     48.25 o 
  -9   8   6      615.57      640.60     67.42 o 
  -8   8   6       81.50       64.19     24.87 o 
  -7   8   6      629.20      740.46     47.14 o 
  -6   8   6       31.67       17.52     17.28 o 
  -5   8   6      106.50      120.30     27.60 o 
  -4   8   6       20.78        2.11     25.52 o 
  -3   8   6       13.23        9.84     18.73 o 
  -2   8   6       79.01       95.53     25.82 o 
  -1   8   6      197.14      276.50     34.92 o 
   0   8   6      129.03      139.46     29.63 o 
   1   8   6     1079.34     1044.76     87.45 o 
   2   8   6        0.60       20.11     20.39 o 
   3   8   6       92.15       97.47     39.13 o 
   4   8   6      385.73      411.34     42.79 o 
   5   8   6        7.40       17.33     21.02 o 
   6   8   6      192.21      159.74     33.26 o 
   7   8   6      394.97      372.23     42.60 o 
   8   8   6      136.70       65.71     28.42 o 
   9   8   6      197.65      190.27     37.76 o 
  10   8   6      110.25      113.68     52.88 o 
  11   8   6      164.63      164.48     37.39 o 
 -12   9   6      545.93      703.55     82.48 o 
  -8   9   6       25.59        1.33     29.92 o 
  -7   9   6       10.74       35.42     24.39 o 
  -6   9   6       33.82       30.38     36.91 o 
  -5   9   6       23.28       -0.52     17.40 o 
  -4   9   6      382.20      437.26    110.46 o 
  -3   9   6      584.60      609.05     72.45 o 
  -2   9   6      732.90      683.25     77.23 o 
  -1   9   6      495.03      527.56    107.87 o 
   0   9   6       10.02       19.69     22.76 o 
   1   9   6        1.37        3.90     20.97 o 
   2   9   6       27.91       17.56     21.93 o 
   3   9   6      147.10      136.77     31.00 o 
   4   9   6     1349.97     1156.94     63.88 o 
   5   9   6      331.76      303.49     40.93 o 
   6   9   6       92.99       88.07     30.09 o 
   7   9   6      534.56      480.17     49.23 o 
   8   9   6       81.60       21.69     24.59 o 
   9   9   6       51.58       32.23     27.74 o 
  -8  10   6       34.07       49.26     37.54 o 
  -7  10   6       35.02        3.00     35.00 o 
  -6  10   6        0.20       -5.07     19.48 o 
  -5  10   6      641.16      668.58     73.51 o 
  -4  10   6       64.87       66.43     23.00 o 
  -3  10   6      449.25      498.85     48.93 o 
  -2  10   6      241.49      294.17     88.45 o 
  -1  10   6      216.51      265.67     39.55 o 
   0  10   6       54.67       56.42     27.34 o 
   1  10   6       72.16       64.11     28.99 o 
   2  10   6       43.99       26.09     23.99 o 
   3  10   6      479.73      465.86     48.60 o 
   4  10   6        0.33       33.23     24.96 o 
   5  10   6      258.10      307.78     88.98 o 
   6  10   6      186.26      208.45     52.48 o 
   7  10   6        0.03      -23.19     22.23 o 
  -5  11   6      460.12      523.21     60.61 o 
  -4  11   6      354.16      347.24     37.17 o 
  -3  11   6        9.29       27.99     26.31 o 
  -2  11   6       38.36       29.90     27.51 o 
  -1  11   6        2.29        5.20     25.39 o 
   0  11   6      202.80      212.62     39.76 o 
   1  11   6       36.10       47.29     35.49 o 
   2  11   6      441.55      451.98     52.29 o 
   3  11   6      186.97      181.80     38.91 o 
 -18   1   7      136.50      181.41     40.90 o 
 -17   1   7      135.94      161.87     88.87 o 
 -16   1   7      636.37      644.75     55.72 o 
 -15   1   7      199.46      251.13     66.70 o 
 -14   1   7      782.50      626.45    142.73 o 
 -13   1   7       25.55        7.57     22.98 o 
 -12   1   7      539.86      559.80     46.14 o 
 -11   1   7      628.76      628.56     46.46 o 
 -10   1   7      469.04      438.74     39.32 o 
  -9   1   7      170.98      185.63     29.39 o 
  -8   1   7     1703.64     1664.76     89.82 o 
  -7   1   7      532.36      490.16     37.23 o 
  -6   1   7      113.42      103.32     14.84 o 
  -5   1   7       47.64       62.43     13.37 o 
  -4   1   7      468.91      513.48     25.27 o 
  -3   1   7      324.13      406.08     26.91 o 
  -2   1   7      827.45      880.70     28.33 o 
  -1   1   7       84.55       95.58     19.94 o 
   0   1   7     1189.62     1246.56     98.23 o 
   1   1   7      601.54      625.43     27.59 o 
   2   1   7      727.17      765.75     30.03 o 
   3   1   7      169.93      179.22     17.63 o 
   4   1   7      370.38      378.58     29.75 o 
   5   1   7     1175.55     1249.30     40.21 o 
   6   1   7       24.40       21.76     22.85 o 
   7   1   7       25.16       21.91     14.04 o 
   8   1   7       68.94      103.38     23.78 o 
   9   1   7      667.26      665.47     73.40 o 
  10   1   7       15.69       19.99     21.40 o 
  11   1   7      422.74      404.81     46.62 o 
  12   1   7      887.71     1001.15     58.09 o 
 -18   2   7       97.61      115.20     36.98 o 
 -17   2   7       55.42      101.89     34.15 o 
 -16   2   7       77.45       25.68     28.52 o 
 -15   2   7      501.58      509.40     51.02 o 
 -14   2   7       45.21       73.21     29.68 o 
 -13   2   7      264.92      241.30     55.19 o 
 -12   2   7        0.49       19.12     22.10 o 
 -11   2   7      359.46      362.05     39.10 o 
 -10   2   7      507.64      477.04     40.34 o 
  -9   2   7     1161.23     1155.55     56.57 o 
  -8   2   7       59.99       54.79     21.79 o 
  -7   2   7      362.30      334.43     21.92 o 
  -6   2   7      774.54      829.66     31.91 o 
  -5   2   7      304.47      319.26     31.38 o 
  -4   2   7      230.19      240.03     19.81 o 
  -3   2   7        2.94       27.77     10.76 o 
  -2   2   7       63.63       91.21     13.21 o 
  -1   2   7      151.94      162.74     17.49 o 
   0   2   7      882.06      933.04     33.42 o 
   1   2   7      187.13      170.17     23.45 o 
   2   2   7      106.76      133.06     22.45 o 
   3   2   7       79.21       69.57     18.69 o 
   4   2   7       26.61       15.79     12.14 o 
   5   2   7       29.62       14.69     16.34 o 
   6   2   7       67.84       72.73     29.96 o 
   7   2   7      327.99      336.74     33.78 o 
   8   2   7       38.34       44.13     21.32 o 
   9   2   7      228.67      252.41     33.12 o 
  10   2   7      123.86      173.91     46.42 o 
  11   2   7      448.52      427.88     49.16 o 
  12   2   7       40.15       45.38     24.65 o 
  13   2   7       14.63       -9.22     23.45 o 
  14   2   7       17.87      -26.93     25.84 o 
  15   2   7       54.90       18.88     41.52 o 
 -17   3   7       74.76       45.30     32.31 o 
 -16   3   7       76.14       77.59     53.75 o 
 -15   3   7       58.02       57.50     47.84 o 
 -14   3   7      586.57      471.75    102.23 o 
 -13   3   7      157.22      165.45     33.04 o 
 -12   3   7      543.81      483.41     44.35 o 
 -11   3   7      424.94      388.23     70.00 o 
 -10   3   7      367.07      382.06     39.31 o 
  -9   3   7      354.16      406.50     38.55 o 
  -8   3   7      444.99      475.34     38.75 o 
  -7   3   7      992.25     1022.64     41.54 o 
  -6   3   7      831.49      898.36     60.71 o 
  -5   3   7      262.72      321.75     22.78 o 
  -4   3   7        3.16       20.04     10.68 o 
  -3   3   7      862.04      862.51     29.42 o 
  -2   3   7        5.94       -0.12     11.04 o 
  -1   3   7      352.68      350.71     22.57 o 
   0   3   7       27.18       18.26     11.19 o 
   1   3   7      363.67      359.06     74.17 o 
   2   3   7       23.05       19.93     30.11 o 
   3   3   7      191.37      145.13     25.03 o 
   4   3   7      124.61      109.30     23.12 o 
   5   3   7      262.62      251.79     30.73 o 
   6   3   7      116.78       81.52     23.23 o 
   7   3   7     1133.68     1145.26    120.95 o 
   8   3   7      226.70      246.27     35.85 o 
   9   3   7      275.32      252.58     34.95 o 
  10   3   7      218.03      176.74     32.39 o 
  11   3   7       97.70      121.14     54.36 o 
  12   3   7      756.62      703.96     54.55 o 
  13   3   7       18.53        9.41     24.23 o 
  14   3   7       57.79       44.09     28.58 o 
 -17   4   7      151.96      185.64     41.36 o 
 -16   4   7       89.80       40.76     29.73 o 
 -15   4   7       58.46       80.43     41.64 o 
 -14   4   7        1.54       12.47     25.82 o 
 -13   4   7      370.44      366.51     42.39 o 
 -12   4   7        9.43       -6.31     21.57 o 
 -11   4   7       87.57       63.03     25.60 o 
 -10   4   7       74.52       54.25     24.71 o 
  -9   4   7      441.72      393.68     42.79 o 
  -8   4   7      123.10       84.71     31.34 o 
  -7   4   7      356.37      399.37     37.12 o 
  -6   4   7     1751.47     1747.41     49.40 o 
  -5   4   7      947.70     1066.80     34.51 o 
  -4   4   7        1.85      -10.16     11.07 o 
  -3   4   7       82.40      116.39     26.25 o 
  -2   4   7     1270.15     1323.25     40.96 o 
  -1   4   7     3915.22     3956.30     77.60 o 
   0   4   7      391.85      474.80     36.12 o 
   1   4   7        0.08       24.44     17.30 o 
   2   4   7     1607.74     1626.22     62.72 o 
   3   4   7     2271.73     2299.77     76.20 o 
   4   4   7     1279.48     1277.15     57.56 o 
   5   4   7      182.02      183.51     80.16 o 
   6   4   7      126.91      132.19     31.10 o 
   7   4   7      387.66      449.75     73.68 o 
   8   4   7      986.75      978.08     56.39 o 
   9   4   7        0.64       25.89     21.17 o 
  10   4   7      120.53      110.66     28.51 o 
  11   4   7      377.81      352.47     42.20 o 
  12   4   7       70.44       71.27     28.83 o 
  13   4   7       76.15      116.23     33.83 o 
  14   4   7       25.61        0.35     27.78 o 
 -16   5   7       13.96       12.07     29.91 o 
 -15   5   7        3.39       -3.20     26.77 o 
 -14   5   7      184.14      161.38     35.89 o 
 -13   5   7       28.66       36.79     26.83 o 
 -12   5   7        1.12       -6.42     22.33 o 
 -11   5   7        1.49       -7.75     28.71 o 
 -10   5   7       86.66      105.70     27.86 o 
  -9   5   7        8.86        9.59     20.57 o 
  -8   5   7        3.61      -15.18     24.67 o 
  -7   5   7        5.16       -1.72     12.86 o 
  -6   5   7      246.19      242.11     23.12 o 
  -5   5   7        3.38        7.04     12.37 o 
  -4   5   7       28.69       23.33     13.41 o 
  -3   5   7      169.88      193.14     24.75 o 
  -2   5   7      160.37      172.06     26.20 o 
  -1   5   7      640.56      608.45     41.44 o 
   0   5   7       12.23       17.68     18.21 o 
   1   5   7      163.80      165.93     43.68 o 
   2   5   7       23.78        4.43     17.21 o 
   3   5   7       79.28       72.42     29.45 o 
   4   5   7       42.99       27.97     20.98 o 
   5   5   7      170.67      147.51     27.78 o 
   6   5   7       29.14        3.75     18.23 o 
   7   5   7      289.10      225.02     62.32 o 
   8   5   7       12.29       26.97     20.61 o 
   9   5   7        0.13      -27.58     18.38 o 
  10   5   7        0.82       14.64     23.14 o 
  11   5   7        1.13        9.47     23.73 o 
  12   5   7       23.06       10.30     26.21 o 
  13   5   7       20.76       18.92     31.40 o 
 -15   6   7       62.62       75.44     28.73 o 
 -14   6   7       25.28       27.78     23.14 o 
 -13   6   7      472.52      516.82     50.35 o 
 -12   6   7       22.63       21.99     25.75 o 
 -11   6   7      116.19      100.89     30.54 o 
 -10   6   7      573.18      575.85     49.07 o 
  -9   6   7      265.34      300.83     39.84 o 
  -8   6   7        0.84        5.74     19.49 o 
  -7   6   7       65.92       50.88     19.76 o 
  -6   6   7      668.15      697.48     40.98 o 
  -5   6   7     1032.24     1075.97     60.08 o 
  -4   6   7        5.48       10.10     18.03 o 
  -3   6   7        3.39       26.33     34.77 o 
  -2   6   7      810.62      807.19     48.61 o 
  -1   6   7     1842.95     1691.96     66.95 o 
   0   6   7        1.65      -18.10     15.19 o 
   1   6   7      109.47       95.75     24.60 o 
   2   6   7      179.43      165.95     29.85 o 
   3   6   7      199.26      194.99     30.46 o 
   4   6   7      926.51      817.84     52.36 o 
   5   6   7       47.80       -0.28     19.31 o 
   6   6   7      280.23      288.78     36.90 o 
   7   6   7      147.18      108.28     29.08 o 
   8   6   7      165.63      161.35     32.76 o 
   9   6   7       98.41      117.83     30.77 o 
  10   6   7       50.06       71.83     42.07 o 
  11   6   7       23.23       -1.92     25.90 o 
  12   6   7      149.24      155.16     99.52 o 
 -14   7   7       98.70       65.06     27.38 o 
 -13   7   7       39.30       45.36     24.61 o 
 -12   7   7      234.09      200.95     31.00 o 
 -11   7   7       26.77        2.09     20.85 o 
 -10   7   7      339.67      354.88     33.76 o 
  -9   7   7      120.25      126.50     29.10 o 
  -8   7   7      310.62      272.46     47.29 o 
  -7   7   7       49.82       56.43     30.00 o 
  -6   7   7       32.32       27.69     23.49 o 
  -5   7   7       58.91       56.85     23.70 o 
  -4   7   7        3.48        7.11     28.23 o 
  -3   7   7      393.34      358.69     37.45 o 
  -2   7   7       27.46       23.54     19.88 o 
  -1   7   7       53.37       53.04     22.58 o 
   0   7   7        4.31       -9.75     17.54 o 
   1   7   7       37.32       20.92     25.58 o 
   2   7   7        1.59       -4.14     17.30 o 
   3   7   7      146.84       54.12     23.42 o 
   4   7   7       77.70       96.57     27.50 o 
   5   7   7        1.16       -5.19     20.13 o 
   6   7   7       31.33       34.65     23.72 o 
   7   7   7        7.17       -1.02     21.20 o 
   8   7   7       20.28        6.11     22.00 o 
   9   7   7        5.25       -2.90     21.85 o 
  10   7   7      181.50      113.48     32.01 o 
  11   7   7       35.05       34.05     27.05 o 
 -12   8   7       48.43       93.55     44.82 o 
 -11   8   7       58.55       74.51     42.96 o 
  -7   8   7       81.45       23.85     31.06 o 
  -6   8   7      510.79      450.29     42.85 o 
  -5   8   7      152.12      195.53     33.63 o 
  -4   8   7      170.45      172.50     32.12 o 
  -3   8   7        1.97       -1.99     21.75 o 
  -2   8   7      109.46      102.08     27.69 o 
  -1   8   7       46.16       32.94     21.35 o 
   0   8   7       11.09       15.88     40.08 o 
   1   8   7        6.45      -16.22     24.97 o 
   2   8   7       28.17       32.23     40.37 o 
   3   8   7        3.81       -5.06     19.08 o 
   4   8   7       96.04       74.05     28.31 o 
   5   8   7      203.47      161.48     33.93 o 
   6   8   7       95.46       83.08     30.32 o 
   7   8   7       54.24       13.13     24.95 o 
   8   8   7       35.71       44.02     27.32 o 
   9   8   7       15.17      -21.18     23.44 o 
  -7   9   7       66.11       74.48     40.35 o 
  -6   9   7      118.56       99.35     30.52 o 
  -5   9   7      323.70      337.26     56.65 o 
  -4   9   7      159.39      205.28     35.05 o 
  -3   9   7       42.99       42.92     24.80 o 
  -2   9   7       27.33       20.36     22.88 o 
  -1   9   7       59.26       71.49     44.75 o 
   0   9   7       49.44       48.78     25.93 o 
   1   9   7      299.70      254.60     64.12 o 
   2   9   7       91.43       47.94     25.83 o 
   3   9   7        0.57        4.17     23.52 o 
   4   9   7      103.30       27.70     28.25 o 
   5   9   7       29.60        1.38     23.15 o 
   6   9   7       59.38       72.34     28.96 o 
   7   9   7       86.64       50.41     28.50 o 
  -7  10   7       12.87      -39.59     32.69 o 
  -6  10   7       68.91       52.70     52.24 o 
  -5  10   7        6.80       -3.46     20.63 o 
  -4  10   7       13.54        9.72     24.84 o 
  -3  10   7       59.33       51.78     40.18 o 
  -2  10   7      314.74      272.26     40.76 o 
  -1  10   7       96.98      161.62     35.88 o 
   0  10   7        0.81        0.54     23.61 o 
   1  10   7       19.26       13.65     25.00 o 
   2  10   7        0.99       -0.86     24.35 o 
   3  10   7        0.72       48.18     35.82 o 
   4  10   7      158.56      191.00     39.89 o 
   5  10   7        2.58       -5.75     24.40 o 
 -17   0   8      458.18      537.42     79.86 o 
 -16   0   8      130.73      114.41     50.47 o 
 -15   0   8     1031.10      893.68     90.10 o 
 -14   0   8      516.03      348.91     63.90 o 
 -13   0   8      132.95      107.28     45.88 o 
 -12   0   8       11.03       34.66     34.96 o 
 -11   0   8      386.77      354.41     58.13 o 
 -10   0   8       22.66       33.86     33.14 o 
  -9   0   8      294.92      228.93     46.38 o 
  -8   0   8     3172.47     3404.81    140.65 o 
  -7   0   8      405.33      393.77     51.00 o 
  -6   0   8      653.07      675.07     61.70 o 
  -5   0   8      881.63      755.95     62.27 o 
  -4   0   8      460.46      541.89     52.98 o 
  -3   0   8      756.17      790.54     62.15 o 
  -2   0   8     1030.57     1188.53     48.16 o 
  -1   0   8     2206.69     2389.21     98.48 o 
   0   0   8      986.34     1058.99     64.47 o 
   1   0   8      542.65      520.48     84.13 o 
   2   0   8       16.16       47.05     17.90 o 
   3   0   8      197.67      167.93     24.78 o 
   4   0   8      785.00      865.29     88.74 o 
   5   0   8       61.72       64.45     20.92 o 
   6   0   8        0.34       12.06     17.58 o 
   7   0   8     2043.57     2126.97    161.45 o 
 -17   1   8       40.06       23.08     41.41 o 
 -16   1   8       28.39       83.45     34.39 o 
 -15   1   8      109.16      106.08     88.66 o 
 -14   1   8      800.14      687.59     55.88 o 
 -13   1   8       11.02       45.88     27.01 o 
 -12   1   8     2002.95     2006.54     87.50 o 
 -11   1   8        1.95       28.30     23.25 o 
 -10   1   8       52.96       60.22     24.95 o 
  -9   1   8      145.31      149.92     28.81 o 
  -8   1   8      724.84      784.12     49.10 o 
  -7   1   8      135.94      113.10     25.90 o 
  -6   1   8      490.40      518.79     27.33 o 
  -5   1   8       62.40       90.82     22.14 o 
  -4   1   8      217.57      232.79     21.18 o 
  -3   1   8      188.01      199.90     22.79 o 
  -2   1   8      678.07      701.56     28.74 o 
  -1   1   8      224.62      231.98     21.06 o 
   0   1   8     1109.29     1182.81     49.59 o 
   1   1   8       13.72       17.40     12.00 o 
   2   1   8        0.14       -7.96     10.69 o 
   3   1   8        6.11        0.88     11.82 o 
   4   1   8      242.56      209.98     26.60 o 
   5   1   8        2.15        4.79     11.93 o 
   6   1   8      219.50      217.83     44.48 o 
   7   1   8      249.51      234.02     31.20 o 
   8   1   8      127.07      136.35     40.61 o 
   9   1   8      163.14      188.94     42.13 o 
  10   1   8      567.10      483.33     46.98 o 
  11   1   8       19.18        2.81     31.59 o 
 -17   2   8        0.13      -18.15     29.62 o 
 -16   2   8      151.16      127.75     60.69 o 
 -15   2   8      370.47      339.07     76.26 o 
 -14   2   8       39.70      -11.68     25.01 o 
 -13   2   8      256.51      251.68     41.14 o 
 -12   2   8      511.45      564.52     48.59 o 
 -11   2   8      295.76      308.95     57.62 o 
 -10   2   8      331.51      332.80     64.77 o 
  -9   2   8      611.92      622.98     46.44 o 
  -8   2   8      535.03      550.44     62.57 o 
  -7   2   8      126.94       42.14     29.50 o 
  -6   2   8      183.08      213.52     20.47 o 
  -5   2   8     2725.56     2837.91     64.88 o 
  -4   2   8      269.65      307.00     23.40 o 
  -3   2   8      959.73     1015.15     33.06 o 
  -2   2   8       34.16       44.30     13.81 o 
  -1   2   8      692.31      703.66     41.32 o 
   0   2   8      101.08      136.36     41.98 o 
   1   2   8      640.42      603.58     39.66 o 
   2   2   8       41.82       57.98     20.65 o 
   3   2   8     2795.04     2733.97     83.55 o 
   4   2   8      695.52      817.54     47.60 o 
   5   2   8      368.99      351.03     34.80 o 
   6   2   8       32.98       37.49     20.46 o 
   7   2   8      329.76      274.89     33.41 o 
   8   2   8      201.19      167.86     30.52 o 
   9   2   8      208.99      278.34     36.37 o 
  10   2   8        1.84        3.45     24.36 o 
  11   2   8      237.87      285.00     39.54 o 
  12   2   8       11.04       59.48     29.67 o 
  13   2   8      160.08      199.09     56.88 o 
 -16   3   8      380.18      467.46     53.43 o 
 -15   3   8       59.08       89.35     33.98 o 
 -14   3   8      267.84      307.27     43.66 o 
 -13   3   8      358.78      371.61     44.54 o 
 -12   3   8      172.81      148.36     34.54 o 
 -11   3   8       72.32       70.37     27.66 o 
 -10   3   8      380.01      394.93     41.20 o 
  -9   3   8      380.31      348.48     37.90 o 
  -8   3   8      651.74      599.78     44.58 o 
  -7   3   8       81.77      105.29     25.98 o 
  -6   3   8      241.55      259.71     37.35 o 
  -5   3   8       63.24       85.94     16.73 o 
  -4   3   8     1265.63     1303.28     38.30 o 
  -3   3   8      416.82      488.61     28.23 o 
  -2   3   8      426.43      405.24     37.66 o 
  -1   3   8       17.59       -4.22     12.06 o 
   0   3   8        7.44       12.34     23.83 o 
   1   3   8       14.05       41.76     19.31 o 
   2   3   8      176.32      192.52     39.89 o 
   3   3   8        9.57       -2.33     17.05 o 
   4   3   8     1705.65     1683.54     66.59 o 
   5   3   8      161.24      161.25     31.65 o 
   6   3   8      632.24      643.79     46.21 o 
   7   3   8      182.64      175.76     31.33 o 
   8   3   8        0.12       15.52     21.06 o 
   9   3   8        9.44       15.20     21.31 o 
  10   3   8      463.50      572.46     49.24 o 
  11   3   8        2.10       41.13     27.85 o 
  12   3   8      827.81      951.54     68.49 o 
  13   3   8      227.40      271.57     43.57 o 
 -16   4   8      137.75       86.44     42.95 o 
 -15   4   8       21.88       47.09     33.89 o 
 -14   4   8        6.94       19.98     28.50 o 
 -13   4   8       55.66       15.06     27.46 o 
 -12   4   8       34.63       35.64     28.24 o 
 -11   4   8      623.32      613.33     50.91 o 
 -10   4   8      376.11      363.97     65.93 o 
  -9   4   8       10.28       20.76     21.56 o 
  -8   4   8      498.87      448.65     40.38 o 
  -7   4   8      387.96      424.44     38.31 o 
  -6   4   8      242.82      254.16     24.61 o 
  -5   4   8        8.95       -5.40     12.89 o 
  -4   4   8       77.79      100.79     18.04 o 
  -3   4   8      788.45      945.86     37.68 o 
  -2   4   8      235.06      381.86     25.72 o 
  -1   4   8     7765.04     7499.99    162.79 o 
   0   4   8       43.34       44.35     35.44 o 
   1   4   8       77.92       84.27     22.67 o 
   2   4   8       28.24        9.26     30.64 o 
   3   4   8      275.55      241.03     32.36 o 
   4   4   8      835.59      819.41     50.90 o 
   5   4   8      689.83      633.74     46.41 o 
   6   4   8       25.92        3.62     20.86 o 
   7   4   8      261.79      264.98     36.30 o 
   8   4   8      221.64      225.28     34.22 o 
   9   4   8       89.38       79.64     28.86 o 
  10   4   8        9.63        4.76     37.92 o 
  11   4   8      288.96      355.66     44.81 o 
  12   4   8        7.33        2.57     28.04 o 
 -15   5   8      108.91       96.98     58.02 o 
 -14   5   8       44.16       35.15     57.22 o 
 -13   5   8      208.78      136.51     35.55 o 
 -12   5   8        0.15        3.00     24.33 o 
 -11   5   8       25.43       75.22     29.56 o 
 -10   5   8     1103.78     1259.04     68.37 o 
  -9   5   8      937.76      851.25     55.37 o 
  -8   5   8     1042.03     1025.60     58.24 o 
  -7   5   8       92.20      111.20     26.39 o 
  -6   5   8       19.74       24.22     18.08 o 
  -5   5   8       79.85       77.49     17.53 o 
  -4   5   8     1465.41     1415.96     61.00 o 
  -3   5   8      443.57      467.30     39.28 o 
  -2   5   8       29.93       -2.06     18.10 o 
  -1   5   8      574.14      577.93     42.59 o 
   0   5   8      685.63      753.29     64.12 o 
   1   5   8       55.92       34.07     30.72 o 
   2   5   8      920.73      792.05     50.36 o 
   3   5   8      105.82       69.02     25.03 o 
   4   5   8       56.74       24.84     21.20 o 
   5   5   8       18.94       12.04     20.48 o 
   6   5   8      644.00      668.82     50.88 o 
   7   5   8      261.62      235.64     36.76 o 
   8   5   8     1099.66     1191.96     65.36 o 
   9   5   8      144.61      146.57     33.60 o 
  10   5   8        7.50        9.07     24.48 o 
  11   5   8       47.66       52.39     42.43 o 
  12   5   8       37.17       67.99     31.75 o 
 -14   6   8       73.15       63.69     52.08 o 
 -13   6   8      869.23      909.03    156.06 o 
 -12   6   8        0.39      -18.51     39.17 o 
 -11   6   8      123.18       66.56     50.00 o 
 -10   6   8       83.96      110.89     30.60 o 
  -9   6   8      278.74      340.09     41.32 o 
  -8   6   8        5.76        6.62     22.66 o 
  -7   6   8     1404.20     1456.43     88.96 o 
  -6   6   8        9.65       27.08     27.11 o 
  -5   6   8      123.58      111.93     25.04 o 
  -4   6   8      210.80      311.75     64.84 o 
  -3   6   8        0.42       10.78     28.08 o 
  -2   6   8       38.03       47.05     22.17 o 
  -1   6   8      560.13      672.35     49.56 o 
   0   6   8       26.56       46.94     22.88 o 
   1   6   8      493.93      402.09     39.45 o 
   2   6   8       79.53       31.07     21.13 o 
   3   6   8      212.32      193.50     54.91 o 
   4   6   8        6.83      -25.04     18.14 o 
   5   6   8       26.06       25.62     24.14 o 
   6   6   8       50.90       59.62     32.35 o 
   7   6   8       59.48       23.61     22.59 o 
   8   6   8       32.49       57.64     27.35 o 
   9   6   8      260.28      315.45     44.06 o 
  10   6   8       14.91       -0.28     26.10 o 
  11   6   8      171.76      122.55     36.41 o 
 -13   7   8      274.10      272.40     35.66 o 
 -12   7   8      545.65      591.32     91.19 o 
 -11   7   8       93.64       64.59     31.00 o 
 -10   7   8      186.29      233.59     52.33 o 
  -6   7   8      946.23      922.88     70.38 o 
  -5   7   8       98.67      121.44     27.63 o 
  -4   7   8      398.88      347.46     38.75 o 
  -3   7   8      203.69      196.57     33.14 o 
  -2   7   8       24.17       -1.83     20.91 o 
  -1   7   8       84.07       58.07     28.82 o 
   0   7   8       13.45       23.60     28.61 o 
   1   7   8      122.38      144.60     30.78 o 
   2   7   8      526.71      545.74     80.07 o 
   3   7   8      429.16      474.56     63.33 o 
   4   7   8      107.58      117.40     30.39 o 
   5   7   8      362.03      303.08     40.93 o 
   6   7   8       48.32       39.39     45.37 o 
   7   7   8        3.53       21.57     23.77 o 
   8   7   8       82.27      136.15     34.98 o 
   9   7   8       12.75       21.22     26.39 o 
  -6   8   8      385.83      382.90     42.37 o 
  -5   8   8      415.79      466.53     46.18 o 
  -4   8   8       95.68       93.29     27.10 o 
  -3   8   8      279.55      283.51     38.87 o 
  -2   8   8        9.76       10.15     21.93 o 
  -1   8   8      353.79      292.46     39.10 o 
   0   8   8       10.79       31.07     24.05 o 
   1   8   8      151.92      175.95     34.55 o 
   2   8   8      119.93      139.42     40.20 o 
   3   8   8      743.84      640.96     53.63 o 
   4   8   8        5.22       -4.30     22.58 o 
   5   8   8      122.40       59.46     30.96 o 
   6   8   8        0.28        3.54     24.43 o 
   7   8   8       20.71        1.79     41.01 o 
   8   8   8       59.13       31.91     45.13 o 
  -6   9   8      279.76      268.17     40.46 o 
  -5   9   8        1.73       11.81     34.75 o 
  -4   9   8      142.01      210.86     37.88 o 
  -3   9   8       96.00      140.44     64.18 o 
  -2   9   8     1152.51     1022.57    163.31 o 
  -1   9   8       34.03       67.74     28.36 o 
   0   9   8      721.50      633.49     94.80 o 
   1   9   8       36.51       50.94     28.01 o 
   2   9   8        0.89        2.52     23.43 o 
   3   9   8        0.04       -0.28     24.34 o 
   4   9   8      182.61      169.40     37.94 o 
   5   9   8      136.72      143.40     34.79 o 
  -4  10   8      474.25      500.52     53.35 o 
  -3  10   8      220.42      208.87     39.74 o 
  -2  10   8       44.56       33.11     27.95 o 
  -1  10   8      210.05      268.33     43.87 o 
   0  10   8      290.73      272.97     43.21 o 
   1  10   8      226.19      188.30     39.23 o 
 -16   1   9       60.04       31.75     33.91 o 
 -15   1   9       41.01       84.99     36.07 o 
 -14   1   9      162.91      144.18     52.92 o 
 -13   1   9       89.49      148.33     37.02 o 
 -12   1   9      180.85      144.86     33.83 o 
 -11   1   9       39.34       23.35     25.88 o 
 -10   1   9      391.41      405.35     42.64 o 
  -9   1   9      414.76      421.36     45.56 o 
  -8   1   9      459.28      520.93     43.68 o 
  -7   1   9      311.77      305.65     35.55 o 
  -6   1   9      761.32      744.46     79.39 o 
  -5   1   9      524.53      480.10     30.71 o 
  -4   1   9       46.49       55.96     15.97 o 
  -3   1   9      130.48      126.41     39.12 o 
  -2   1   9       24.39       38.37     19.07 o 
  -1   1   9     1966.87     2069.58     74.89 o 
   0   1   9       97.37      105.61     23.85 o 
   1   1   9      157.11      156.50     26.29 o 
   2   1   9      451.96      472.87     36.61 o 
   3   1   9      279.51      339.53     34.66 o 
   4   1   9      506.84      581.01    109.80 o 
   5   1   9      466.53      540.03     42.36 o 
   6   1   9      179.62      183.25     30.38 o 
   7   1   9       92.35      108.19     27.80 o 
   8   1   9       60.08       27.38     33.86 o 
   9   1   9        2.37       32.76     36.86 o 
  10   1   9       77.23       91.39     44.52 o 
 -16   2   9      196.69      155.31     55.84 o 
 -15   2   9        5.47        9.75     29.37 o 
 -14   2   9      117.23      175.03     37.95 o 
 -13   2   9       99.96       78.85     32.84 o 
 -12   2   9      133.78      137.13     51.53 o 
 -11   2   9      171.05      144.82     33.43 o 
 -10   2   9      332.69      343.74     41.04 o 
  -9   2   9        7.38       16.80     26.28 o 
  -8   2   9      778.13      735.84     50.90 o 
  -7   2   9      853.70      697.27     47.98 o 
  -6   2   9       10.05       18.07     20.17 o 
  -5   2   9        0.43        3.40     13.60 o 
  -4   2   9      256.72      259.50     23.75 o 
  -3   2   9      347.37      320.23     30.31 o 
  -2   2   9      177.98      195.57     34.35 o 
  -1   2   9      102.99      112.08     24.34 o 
   0   2   9      420.02      530.83     46.15 o 
   1   2   9      244.94      215.22     33.31 o 
   2   2   9       62.85       68.83     23.40 o 
   3   2   9        0.51       -6.50     16.21 o 
   4   2   9      531.61      523.82     41.38 o 
   5   2   9       16.77       38.15     20.85 o 
   6   2   9        0.65       12.41     19.75 o 
   7   2   9       31.13        0.89     43.23 o 
   8   2   9      209.02      256.89     36.94 o 
   9   2   9       88.01      148.92     35.74 o 
  10   2   9       30.91       62.39     27.80 o 
  11   2   9       44.60        1.78     35.99 o 
  12   2   9      163.70      246.98     64.84 o 
 -15   3   9        0.98       -3.79     30.72 o 
 -14   3   9      170.11      223.66     59.25 o 
 -13   3   9      253.54      205.77     39.83 o 
 -12   3   9       54.87       51.05     28.13 o 
 -11   3   9       13.71      -23.59     23.35 o 
 -10   3   9      484.75      486.52     46.82 o 
  -9   3   9       71.11       73.52     50.38 o 
  -8   3   9      281.21      271.26    111.73 o 
  -7   3   9        3.02       36.88     21.79 o 
  -6   3   9      109.50      103.32     26.64 o 
  -5   3   9      293.09      320.95     32.27 o 
  -4   3   9      472.43      537.81     46.64 o 
  -3   3   9        1.02        5.50     13.79 o 
  -2   3   9      113.78       88.84     18.21 o 
  -1   3   9      473.03      472.11     38.73 o 
   0   3   9       15.74        5.08     17.60 o 
   1   3   9       99.09       80.39     23.65 o 
   2   3   9       10.70       21.05     20.13 o 
   3   3   9       28.30       49.74     24.12 o 
   4   3   9      245.41      202.62     34.77 o 
   5   3   9      374.05      361.04     39.01 o 
   6   3   9       51.93       26.82     22.67 o 
   7   3   9        3.44       -6.15     20.41 o 
   8   3   9       48.84       21.57     42.45 o 
   9   3   9      191.41      132.99     52.07 o 
  10   3   9       91.10       88.39     32.05 o 
  11   3   9      507.95      476.78     50.51 o 
 -15   4   9      139.27      154.47     42.04 o 
 -14   4   9       48.76       58.53     39.85 o 
 -13   4   9        1.05       32.65     29.63 o 
 -12   4   9      201.11      134.97     35.66 o 
 -11   4   9      197.92      195.04     37.48 o 
 -10   4   9        0.15      -11.06     21.99 o 
  -9   4   9        5.48       11.78     29.39 o 
  -8   4   9      324.38      357.81     40.68 o 
  -7   4   9      227.67      284.83     38.53 o 
  -6   4   9       29.04       30.11     21.95 o 
  -5   4   9      219.97      263.67     29.02 o 
  -4   4   9      367.46      393.96     28.72 o 
  -3   4   9      475.65      530.05     41.78 o 
  -2   4   9       32.75       24.75     19.49 o 
  -1   4   9       51.64       35.59     20.52 o 
   0   4   9     1056.86     1037.63     61.15 o 
   1   4   9      882.74      886.04     79.96 o 
   2   4   9      452.62      415.39     40.77 o 
   3   4   9      250.55      217.59     33.59 o 
   4   4   9      943.24      888.08     65.03 o 
   5   4   9      386.46      330.26     38.61 o 
   6   4   9      620.33      596.43     48.41 o 
   7   4   9      169.04      130.69     31.07 o 
   8   4   9        0.13        0.71     22.25 o 
   9   4   9      163.70      157.59     35.68 o 
  10   4   9      505.07      441.17     48.33 o 
  11   4   9      212.78      185.71     46.55 o 
 -14   5   9       69.03       30.66     34.23 o 
 -13   5   9       27.26        4.12     29.77 o 
 -12   5   9        2.69       52.59     29.35 o 
 -11   5   9        5.18        2.11     27.35 o 
 -10   5   9      135.54      137.45     44.71 o 
  -9   5   9        0.42        1.27     23.46 o 
  -8   5   9       10.15       -1.66     22.48 o 
  -7   5   9       13.78      -15.22     21.18 o 
  -5   5   9      159.73      117.63     35.00 o 
  -4   5   9        0.18       10.59     29.20 o 
  -3   5   9        0.79        5.29     19.01 o 
  -2   5   9        2.08       17.00     20.48 o 
  -1   5   9      593.28      542.57     44.86 o 
   0   5   9       45.22       39.82     22.16 o 
   1   5   9       56.87       54.84     23.69 o 
   2   5   9       11.55       19.52     28.12 o 
   3   5   9      164.82      216.49     33.83 o 
   4   5   9      167.31      135.68     31.55 o 
   5   5   9        0.50       30.47     25.90 o 
   6   5   9      122.12      146.00     50.47 o 
   7   5   9       61.77       74.11     28.44 o 
   8   5   9        0.03       28.90     24.77 o 
   9   5   9      107.68      102.47     32.58 o 
  10   5   9       15.65       23.77     28.15 o 
 -13   6   9        1.42       29.75     33.07 o 
 -12   6   9      248.88      239.63    108.87 o 
 -11   6   9      335.84      294.85     69.76 o 
 -10   6   9      126.68      179.81     37.60 o 
  -9   6   9       99.04      133.82     52.14 o 
  -5   6   9       11.82       -6.39     19.40 o 
  -4   6   9       34.94      110.42     28.31 o 
  -3   6   9      884.89      867.09     55.37 o 
  -2   6   9       72.88       90.77     42.74 o 
  -1   6   9      126.84      130.47     28.84 o 
   0   6   9      569.89      548.69     52.58 o 
   1   6   9      379.40      478.19     45.12 o 
   2   6   9       15.09      -11.14     20.79 o 
   3   6   9        2.05      -20.57     18.93 o 
   4   6   9      611.34      573.71     54.95 o 
   5   6   9      131.58      139.32     33.30 o 
   6   6   9      365.90      314.56     61.43 o 
   7   6   9       15.42        3.21     23.09 o 
   8   6   9      157.05      134.85     38.36 o 
   9   6   9      155.33      164.80     36.27 o 
  -5   7   9        0.43      -22.25     19.57 o 
  -4   7   9       20.52       29.50     24.27 o 
  -3   7   9        1.17        0.59     21.60 o 
  -2   7   9        1.50       25.34     21.64 o 
  -1   7   9       10.22       24.99     23.05 o 
   0   7   9      268.77      224.07     52.75 o 
   1   7   9      172.21      155.35     33.70 o 
   2   7   9        0.84       -0.51     22.00 o 
   3   7   9      118.11       60.41     28.59 o 
   4   7   9       49.77       23.26     25.42 o 
   5   7   9        0.80       15.08     24.71 o 
   6   7   9       21.08        5.30     24.18 o 
   7   7   9      224.91      267.11     43.21 o 
  -5   8   9       22.09      -13.31     22.02 o 
  -4   8   9        5.01       52.09     25.66 o 
  -3   8   9      476.43      435.28     46.83 o 
  -2   8   9       12.35        6.01     23.22 o 
  -1   8   9       56.33       41.12     26.71 o 
   0   8   9       32.80       40.81     27.61 o 
   1   8   9        0.97       39.41     25.74 o 
   2   8   9        0.22        2.34     23.60 o 
   3   8   9        0.22       30.07     26.69 o 
   4   8   9      200.68      231.38     41.91 o 
   5   8   9       33.10       -4.03     26.19 o 
  -5   9   9      101.12      125.02     34.89 o 
  -4   9   9       79.04       66.36     29.93 o 
  -3   9   9      237.67      214.40     40.60 o 
  -2   9   9      271.38      353.61     45.68 o 
  -1   9   9       16.24       25.39     27.62 o 
   0   9   9       15.86       39.64     27.47 o 
   1   9   9       52.80       17.27     28.08 o 
   2   9   9        8.59       71.10     32.31 o 
 -15   0  10     1124.78      967.82    102.20 o 
 -14   0  10      100.66       86.69     50.40 o 
 -13   0  10        0.02      -27.38     36.59 o 
 -12   0  10        0.06      -34.55     35.04 o 
 -11   0  10        7.65      -37.43     31.78 o 
 -10   0  10      140.63      100.00     45.92 o 
  -9   0  10     2416.68     2236.58    125.78 o 
  -8   0  10      338.84      315.39     55.74 o 
  -7   0  10      548.28      643.63     69.96 o 
  -6   0  10      320.89      297.07     51.72 o 
  -5   0  10      420.05      436.66     57.00 o 
  -4   0  10        0.05       32.08     32.08 o 
  -3   0  10      704.10      655.50     64.35 o 
   1   0  10      101.86      152.48     36.48 o 
   2   0  10      372.19      416.64     51.08 o 
   3   0  10      962.30      832.71     64.31 o 
 -15   1  10       54.33       46.14     60.52 o 
 -14   1  10       91.45      103.25     37.21 o 
 -13   1  10      155.34      192.83     82.02 o 
 -12   1  10      620.20      628.39     86.61 o 
 -11   1  10        1.27       22.33     31.28 o 
 -10   1  10      273.93      248.60     39.26 o 
  -9   1  10       15.91       72.08     27.97 o 
  -8   1  10      751.52      838.34     55.97 o 
  -7   1  10      265.68      222.87     34.75 o 
  -6   1  10      807.12      824.38     52.85 o 
  -5   1  10       13.04       22.10     22.86 o 
  -4   1  10      364.25      412.56     30.01 o 
  -3   1  10       65.00       53.22     35.46 o 
  -2   1  10      267.77      315.01     45.66 o 
  -1   1  10        3.51      -17.18     24.00 o 
   0   1  10      909.49      929.31     53.73 o 
   1   1  10      173.46      171.90     28.92 o 
   2   1  10      286.71      240.65     62.84 o 
   3   1  10        2.84        4.64     19.17 o 
   4   1  10      126.29      148.82     81.09 o 
   5   1  10       17.20       30.82     22.98 o 
   6   1  10      150.17      104.21     42.02 o 
   7   1  10       18.18       24.69     37.35 o 
   8   1  10       19.58       16.72     36.71 o 
 -14   2  10      958.99      993.76     71.64 o 
 -13   2  10      558.50      584.87     62.89 o 
 -12   2  10       33.91       53.18     30.57 o 
 -11   2  10      445.27      434.48     48.17 o 
 -10   2  10       25.99       46.53     27.94 o 
  -9   2  10      166.74      130.44     33.24 o 
  -8   2  10        6.05      -25.65     21.01 o 
  -7   2  10        3.02       -2.84     21.32 o 
  -6   2  10       80.98       45.02     33.58 o 
  -5   2  10      729.53      764.33     91.31 o 
  -4   2  10       57.72       80.08     22.84 o 
  -3   2  10      611.07      742.50    114.33 o 
  -2   2  10      313.94      369.80     58.01 o 
  -1   2  10      220.69      301.92     71.50 o 
   0   2  10       46.29       41.54     28.82 o 
   1   2  10        0.59      -24.08     17.47 o 
   2   2  10      253.14      225.21     41.64 o 
   3   2  10      554.82      557.11     87.77 o 
   4   2  10      103.32      111.80     28.91 o 
   5   2  10     1054.11     1048.91     60.09 o 
   6   2  10      251.62      227.10     46.45 o 
   7   2  10      407.33      381.83     43.23 o 
   8   2  10       23.60        8.53     38.68 o 
   9   2  10        7.34       -2.88     35.42 o 
  10   2  10       82.54       82.10     47.06 o 
 -14   3  10      241.64      189.15     57.01 o 
 -13   3  10       55.67       58.68     33.19 o 
 -12   3  10      512.46      563.95     55.48 o 
 -11   3  10       34.40       14.38     27.02 o 
 -10   3  10       73.42      103.65     32.26 o 
  -9   3  10      249.28      237.26     38.99 o 
  -8   3  10       64.50       59.31     27.25 o 
  -7   3  10       26.31       53.41     26.53 o 
  -6   3  10       51.87       51.76     26.10 o 
  -5   3  10      104.07       96.81     36.29 o 
  -4   3  10      963.66     1011.61     50.63 o 
  -3   3  10      165.91      172.13     31.55 o 
  -2   3  10      278.63      212.70     32.25 o 
  -1   3  10       13.08      -11.63     18.69 o 
   0   3  10       23.39        7.78     26.62 o 
   1   3  10       20.18        8.11     21.94 o 
   2   3  10       71.75       73.38     26.15 o 
   3   3  10      386.95      373.73     40.48 o 
   4   3  10      361.44      300.87     37.69 o 
   5   3  10       55.12       29.46     34.30 o 
   6   3  10      654.84      561.00     49.27 o 
   7   3  10       18.92       14.99     24.96 o 
   8   3  10       82.10       60.68     45.09 o 
   9   3  10        0.66       -9.47     25.84 o 
  10   3  10        2.47       -3.94     37.01 o 
 -13   4  10       64.77       99.41     38.60 o 
 -12   4  10       11.17       20.95     29.39 o 
 -11   4  10      118.37      101.98     35.69 o 
 -10   4  10       81.65       96.45     33.30 o 
  -9   4  10      610.90      613.77     85.19 o 
  -8   4  10       37.81       68.34     28.79 o 
  -7   4  10      360.31      359.55     58.63 o 
  -6   4  10       15.42        5.42     29.58 o 
  -4   4  10       42.34       51.72     31.59 o 
  -3   4  10      120.21       84.12     26.50 o 
  -2   4  10       34.09       43.62     48.41 o 
  -1   4  10      455.79      428.99     41.74 o 
   0   4  10      302.72      208.38     33.05 o 
   1   4  10      745.83      625.56     48.85 o 
   2   4  10      168.03      123.01     29.69 o 
   3   4  10      519.07      571.31     49.54 o 
   4   4  10       21.01       15.81     22.34 o 
   5   4  10        4.48      -15.13     23.04 o 
   6   4  10      657.70      597.90     51.71 o 
   7   4  10       97.16       91.84     31.10 o 
   8   4  10        0.27       13.10     25.88 o 
   9   4  10      346.00      346.18     46.64 o 
 -12   5  10        9.96       -3.89     30.23 o 
 -11   5  10        6.15       25.60     31.46 o 
 -10   5  10       61.17       57.08     32.34 o 
  -9   5  10      153.22      168.74     36.89 o 
  -8   5  10     1344.22     1404.82    107.73 o 
  -4   5  10      426.58      412.02     41.34 o 
  -3   5  10      654.44      642.37    101.53 o 
  -2   5  10      241.06      213.25     42.51 o 
  -1   5  10     1060.65      928.23     58.94 o 
   0   5  10      212.90      298.25     38.67 o 
   1   5  10       18.91       24.57     22.87 o 
   2   5  10      442.67      403.82     44.15 o 
   3   5  10        4.26      -17.03     20.50 o 
   4   5  10       43.01       63.05     28.46 o 
   5   5  10      197.86      132.10     33.54 o 
   6   5  10        4.38       21.88     24.94 o 
   7   5  10      134.41      129.78     40.61 o 
   8   5  10      399.68      428.85     51.31 o 
 -11   6  10      584.63      562.14     84.94 o 
 -10   6  10      233.28      272.99     66.44 o 
  -4   6  10        0.01        6.06     23.18 o 
  -3   6  10      104.05      139.77     32.94 o 
  -2   6  10      186.28      206.04     52.01 o 
  -1   6  10     1163.43     1029.36     86.71 o 
   0   6  10        2.79       12.80     22.44 o 
   1   6  10      229.34      164.73     40.03 o 
   2   6  10       14.59       20.92     24.71 o 
   3   6  10       87.23       50.06     27.02 o 
   4   6  10        0.03       -1.09     24.57 o 
   5   6  10      329.85      269.34     65.51 o 
   6   6  10        2.59        1.78     26.71 o 
   7   6  10       88.04      111.38     37.30 o 
  -5   7  10      388.37      569.72     80.73 o 
  -4   7  10      812.03      795.12     58.43 o 
  -3   7  10        0.18       62.75     27.71 o 
  -2   7  10      456.19      449.64     48.10 o 
  -1   7  10      492.33      529.09     51.14 o 
   0   7  10        7.94       11.04     25.09 o 
   1   7  10       26.01       35.27     27.89 o 
   2   7  10      113.51       75.48     60.39 o 
   3   7  10       59.46       88.05     32.31 o 
   4   7  10      580.20      664.35     58.17 o 
   5   7  10       43.10       16.00     26.58 o 
  -5   8  10      282.24      223.01     64.12 o 
  -4   8  10        4.48       17.16     27.70 o 
  -3   8  10      126.84       41.20     29.02 o 
  -2   8  10       18.28      -15.23     22.86 o 
  -1   8  10      116.25      165.78     37.26 o 
   0   8  10        9.07      -12.25     28.29 o 
   1   8  10       96.12      115.78     38.70 o 
 -13   1  11       94.21       67.72     36.55 o 
 -12   1  11       15.72       44.01     33.78 o 
 -11   1  11       73.73       92.86     33.64 o 
 -10   1  11       45.78       19.36     29.06 o 
  -9   1  11      118.34      113.75     33.61 o 
  -8   1  11     1080.91     1037.50     64.20 o 
  -7   1  11      196.85      198.57     36.14 o 
  -6   1  11       40.61       53.84     28.23 o 
  -5   1  11       49.42       54.80     27.29 o 
  -4   1  11      845.84      851.71     74.82 o 
  -2   1  11      438.71      481.44     57.60 o 
  -1   1  11      128.85      109.14     37.50 o 
   0   1  11      655.30      688.26     81.36 o 
   1   1  11      308.47      359.56     39.29 o 
   2   1  11      329.95      325.85     37.95 o 
   3   1  11        2.37       33.88     24.57 o 
   4   1  11      980.96      958.42     89.99 o 
   5   1  11       99.17      106.10     46.15 o 
 -13   2  11        6.28       20.92     33.18 o 
 -12   2  11      205.27      160.77     40.34 o 
 -11   2  11       25.97       -6.63     56.26 o 
 -10   2  11      161.25      132.69     37.32 o 
  -9   2  11      196.73      199.01     39.81 o 
  -8   2  11       88.59       52.26     30.61 o 
  -7   2  11        8.80       32.83     26.74 o 
  -6   2  11       73.52       86.32     61.20 o 
  -5   2  11       15.04       -2.28     31.78 o 
  -4   2  11        4.19       -3.79     29.73 o 
  -3   2  11      116.66      129.72     28.22 o 
  -2   2  11        0.97       29.16     30.94 o 
  -1   2  11       69.39      101.68     28.50 o 
   0   2  11       42.73       82.55     27.42 o 
   1   2  11       23.80       64.45     26.10 o 
   2   2  11       20.04       20.66     23.87 o 
   3   2  11      170.27      181.69     34.87 o 
   4   2  11        6.08       17.28     23.10 o 
   5   2  11       37.55        7.99     23.62 o 
   6   2  11        0.17        8.91     36.37 o 
   7   2  11       77.76       82.78     47.48 o 
   8   2  11        0.82        6.48     43.19 o 
 -12   3  11      292.57      293.48     48.01 o 
 -11   3  11      150.88       96.03     36.69 o 
 -10   3  11      233.80      250.36     43.37 o 
  -9   3  11       35.21       40.13     55.33 o 
  -8   3  11      455.89      345.99     44.51 o 
  -7   3  11       66.60       46.23     27.68 o 
  -6   3  11        9.42       -4.02     29.69 o 
  -3   3  11      196.81      145.43     39.55 o 
  -2   3  11      342.56      382.98     49.01 o 
  -1   3  11      753.44      765.84     53.44 o 
   0   3  11       25.11       22.83     23.54 o 
   1   3  11       40.12       67.71     26.25 o 
   2   3  11        5.36       22.46     23.26 o 
   3   3  11       24.05       16.66     25.08 o 
   4   3  11      230.92      232.82     38.08 o 
   5   3  11        0.03      -10.88     24.17 o 
   6   3  11        0.00        9.03     25.20 o 
   7   3  11        1.35       19.46     27.70 o 
 -11   4  11        1.44       14.35     30.25 o 
 -10   4  11       47.85       27.56     31.39 o 
  -9   4  11      453.02      440.12     58.46 o 
  -8   4  11       85.56       61.89     47.14 o 
  -3   4  11      207.78      280.00     38.50 o 
  -2   4  11       13.95       -3.73     22.55 o 
  -1   4  11      282.83      310.73     40.97 o 
   0   4  11       19.47        9.40     33.65 o 
   1   4  11       26.49       33.88     24.20 o 
   2   4  11        5.69       37.37     30.39 o 
   3   4  11      269.78      152.99     34.84 o 
   4   4  11        9.82       11.58     25.38 o 
   5   4  11       14.82       83.27     30.50 o 
   6   4  11       43.34       73.37     30.22 o 
 -10   5  11       82.58       57.64     50.13 o 
  -3   5  11      121.96      148.07     54.36 o 
  -2   5  11      250.93      236.34     49.43 o 
  -1   5  11      233.02      178.90     35.02 o 
   0   5  11       61.24        2.42     22.33 o 
   1   5  11      116.65       92.34     58.30 o 
   2   5  11       16.89      -10.35     24.13 o 
   3   5  11       57.32       43.65     30.45 o 
   4   5  11        2.47       11.69     26.59 o 
   5   5  11        1.46       -5.90     25.94 o 
  -4   6  11      205.39      264.35     63.33 o 
  -3   6  11       56.07       44.49     28.72 o 
  -2   6  11      186.58      186.16     38.04 o 
  -1   6  11      399.10      311.81     66.44 o 
   0   6  11        0.27      -14.43     24.61 o 
   1   6  11       74.12       54.16     27.75 o 
   2   6  11        0.84       -0.48     26.33 o 
   3   6  11      135.43       86.39     34.24 o 
  -4   7  11       38.19       49.41     47.74 o 
  -3   7  11        0.02       17.48     39.74 o 
  -2   7  11        0.31      -19.89     25.59 o 
  -1   7  11       29.83       44.44     30.52 o 
   0   7  11       19.31       30.39     29.08 o 
 -11   0  12        0.73       45.96     48.27 o 
 -10   0  12       53.67       21.08     43.15 o 
  -9   0  12        0.20       29.62     43.42 o 
  -8   0  12     1544.03     1277.98    105.95 o 
  -7   0  12      228.76      221.80     57.00 o 
  -6   0  12      185.64      108.30     45.05 o 
  -5   0  12      810.06      891.41     85.74 o 
 -11   1  12        0.69       -3.25     31.01 o 
 -10   1  12        0.55      -40.60     29.01 o 
  -9   1  12       75.80       45.04     34.54 o 
  -8   1  12       92.27      144.62     37.46 o 
  -7   1  12      364.31      369.15     46.84 o 
  -6   1  12      569.57      639.53     54.14 o 
  -5   1  12       25.75        8.49     36.25 o 
 -10   2  12      134.28       78.31     36.28 o 
  -9   2  12      590.69      563.91     56.77 o 
  -8   2  12       61.05       95.95     36.03 o 
  -7   2  12        3.08       -0.51     28.44 o 
  -6   2  12       10.70        3.22     39.29 o 
  -1   2  12      533.42      629.11     73.30 o 
   0   2  12       31.02       37.00     35.19 o 
   1   2  12        0.21      -29.95     21.92 o 
   2   2  12       20.98       -3.24     24.35 o 
   3   2  12      222.67      202.35     54.23 o 
   4   2  12      468.35      514.40     76.83 o 
   5   2  12        0.09      -18.62     37.66 o 
  -9   3  12       51.43       58.87     33.92 o 
  -8   3  12      471.84      522.29     82.97 o 
  -2   3  12      627.88      854.17     83.01 o 
  -1   3  12        3.62        8.62     25.70 o 
   0   3  12      212.59      263.76     64.24 o 
   1   3  12       38.51       44.43     31.74 o 
   2   3  12        9.64        3.21     32.25 o 
   3   3  12      682.03      628.46     55.81 o 
   4   3  12       17.02       25.28     28.49 o 
  -2   4  12       30.26       20.70     27.41 o 
  -1   4  12       10.42      -19.94     23.28 o 
   0   4  12        4.20      -10.74     23.31 o 
   1   4  12       59.66       65.81     30.70 o 
   2   4  12      105.64       97.94     34.07 o 
   3   4  12       19.24       -9.51     39.06 o 
  -2   5  12       30.78      -14.75     35.46 o 
  -1   5  12      424.34      406.21     53.98 o 
   0   5  12        0.02       29.72     28.61 o 
   1   5  12      428.99      380.60     49.05 o 
  -6   1  13      157.03      170.87     57.26 o 
   0   2  13       37.62       28.55     45.13 o 
                                                 
